# Supplementary material for: Strategy for Identifying Dendritic Cell-Processed CD4+ T Cell Epitopes from the HIV Gag p24 Protein
Source: PLoS One. 2012 Jul 30;7(7):e41897. doi: 10.1371/journal.pone.0041897 (PMC3408443; doi:10.1371/journal.pone.0041897)
Supplement: Table S1 — List of all theoretically predicted peptides, m/z ratios and relative intensities for the isotope distributions, calculated by EpiSifter from the HIV gag p24 mimetope sequences shown in Table 1 . (XLS) [file pone.0041897.s009.xls]

## Sheet: Sheet1
scan	mz	intensity
119	865.436	5409.35
147	865.448	6015.43
325	865.454	6214.76
352	865.533	6117.24
565	865.556	7021.2
1698	865.537	6019.06
2361	865.552	6136.07
2592	865.523	19426
2692	865.515	7266.03
2962	865.549	5969.74
3098	865.412	6770.61
3365	865.445	7689.82
3386	865.437	9185.48
3388	865.421	7435.09
3414	865.4	15545.1
3465	865.444	5999.5
3529	865.448	15823.4
3533	865.44	14400
3537	865.446	6675.8
3585	865.411	11837
3602	865.433	16743.6
3640	865.576	8524.54
3665	865.466	17929.4
3666	865.4	18564.1
3694	865.434	9312.26
3694	865.567	11777.9
3785	865.406	9088.35
3821	865.411	23290.2
3842	865.409	8639.72
3886	865.424	12591.3
3914	865.411	7306.65
3967	865.417	11373.3
3967	865.457	8433.64
3979	865.464	8457.81
3997	865.42	20544.3
4021	865.447	8604.84
4027	865.403	9452.79
4027	865.435	9580.33
4046	865.445	9871.13
4064	865.449	9351.66
4075	865.451	10033.9
4117	865.409	27025.6
4132	865.494	28500
4136	865.494	50094.4
4138	865.494	37344.8
4145	865.488	36705.5
4146	865.492	51551.1
4149	865.495	34061
4155	865.491	39243.7
4156	865.491	21564.3
4158	865.495	33065.9
4159	865.49	43737.8
4162	865.439	11038.8
4162	865.496	38641.1
4168	865.474	35802.4
4171	865.495	16880.5
4179	865.497	21423.5
4183	865.494	39168.9
4188	865.497	19311
4194	865.497	12228.5
4199	865.44	24026.2
4209	865.492	22026.1
4212	865.438	26528.9
4216	865.447	9167.9
4216	865.496	11912.9
4219	865.496	19984.8
4224	865.487	28075.6
4225	865.451	27864.8
4237	865.489	13318
4246	865.443	10040.2
4254	865.448	11339.9
4278	865.47	7552.52
4287	865.471	37007.8
4288	865.472	48233
4291	865.474	26828.4
4293	865.427	12858.2
4293	865.476	18244.6
4295	865.475	23809.7
4297	865.476	59746.8
4298	865.467	37698
4300	865.474	90154.9
4306	865.476	40564.3
4308	865.474	28384.8
4312	865.475	32816.4
4317	865.472	59789
4318	865.474	36918.1
4323	865.472	69745.6
4326	865.474	32620.6
4331	865.467	39666.8
4332	865.477	42276.7
4333	865.431	12617.5
4333	865.472	26443.3
4335	865.464	32421.5
4336	865.473	41338.8
4341	865.462	43750.4
4343	865.476	95415.9
4345	865.464	41197.3
4349	865.474	49921.5
4352	865.476	25323.1
4354	865.472	65402
4355	865.475	22457.2
4358	865.471	63058.1
4359	865.475	50149.6
4360	865.473	68344.2
4364	865.473	41159.3
4365	865.475	26761.7
4365	865.525	10142.6
4370	865.473	20497.9
4370	865.52	13297.9
4372	865.4	15889.4
4372	865.474	32031.7
4375	865.474	31779
4377	865.475	45502
4381	865.474	21023
4384	865.47	37248.2
4388	865.471	15881.5
4393	865.476	33595.4
4396	865.471	37829.4
4398	865.478	14803
4398	865.526	8470.32
4402	865.475	22779.1
4405	865.446	44509.1
4410	865.474	9857.56
4418	865.479	11938.5
4419	865.462	33939.6
4425	865.469	34892.5
4429	865.442	8786.65
4443	865.464	24299.9
4445	865.403	38780.8
4453	865.475	11445.1
4477	865.458	10510.8
4480	865.49	8649.55
4482	865.495	28344.3
4495	865.454	13623.5
4497	865.472	43169
4500	865.445	9256.55
4519	865.455	7557.59
4556	865.401	40675.5
4557	865.436	11115.7
4601	865.438	30300
4631	865.447	11572.7
4635	865.428	20565.9
4640	865.435	16181.9
4674	865.466	9745.33
4677	865.411	29637.8
4677	865.438	29196.3
4689	865.449	12368.3
4703	865.447	27826.9
4705	865.445	8370.79
4717	865.427	28408.4
4721	865.516	18857.9
4732	865.459	7677.71
4758	865.445	11280.7
4761	865.408	16600.7
4761	865.435	16411.2
4784	865.429	8987.94
4788	865.495	20617.5
4792	865.442	49888.4
4797	865.449	13972.5
4803	865.448	33641.3
4811	865.443	30833.8
4814	865.429	31700.5
4822	865.446	21847.1
4827	865.447	33649.6
4834	865.446	36160.5
4834	865.48	7068.21
4839	865.447	40365.4
4840	865.448	66042.9
4841	865.438	39313.6
4844	865.446	33730.2
4847	865.438	20634.1
4848	865.448	42638.2
4851	865.445	29187.8
4859	865.441	68163
4861	865.444	27734.3
4866	865.466	30278.8
4869	865.443	28929.9
4871	865.445	33650
4879	865.425	38497.1
4887	865.4	38212.4
4889	865.447	35823.6
4892	865.435	28218.7
4894	865.442	19895.5
4899	865.445	11119
4905	865.446	31162.2
4908	865.448	35431.1
4910	865.41	30351.9
4910	865.438	33328.1
4922	865.485	8243.45
4925	865.449	9215.5
4929	865.446	8967.07
4969	865.434	7563.01
4994	865.416	20452.7
5027	865.453	17902.3
5086	865.41	29158.6
5121	865.432	7130.86
5125	865.406	9571.51
5140	865.438	32492.2
5151	865.438	34557.9
5163	865.438	18729
5166	865.431	11280.9
5171	865.438	68155.3
5172	865.437	13509.6
5178	865.434	55839.6
5179	865.445	41241.5
5182	865.431	54027.3
5184	865.437	52983.5
5185	865.431	63330.6
5187	865.434	49698.4
5190	865.433	72931.6
5194	865.429	38586.1
5195	865.436	53219.8
5200	865.436	32807.2
5203	865.435	120115
5204	865.433	23905.7
5208	865.435	46677.1
5209	865.433	107376
5212	865.581	29048.2
5213	865.433	43942.5
5214	865.433	162148
5215	865.43	94396.8
5216	865.434	65138.5
5217	865.433	100570
5219	865.434	136484
5221	865.433	132581
5223	865.433	98855.1
5224	865.431	121080
5225	865.432	133379
5226	865.434	94360.8
5227	865.434	85418.8
5231	865.434	161896
5234	865.433	134336
5236	865.435	74153.3
5238	865.432	119672
5239	865.434	86458.2
5240	865.433	153333
5241	865.433	112169
5243	865.434	56247.1
5245	865.434	90773
5248	865.433	131147
5249	865.432	128750
5251	865.432	110776
5256	865.434	102802
5258	865.43	83510
5259	865.433	132718
5263	865.433	122902
5264	865.434	111610
5268	865.433	168692
5269	865.435	177846
5270	865.435	59281.9
5271	865.43	84060
5275	865.434	109385
5279	865.435	60769.1
5284	865.432	118343
5285	865.435	58665.9
5287	865.434	58587.5
5289	865.433	27906.4
5293	865.434	72787.2
5297	865.431	84461.2
5298	865.432	66604.8
5299	865.432	54501.9
5302	865.427	28043.5
5303	865.431	45295.8
5305	865.434	72024.2
5307	865.434	34954.3
5310	865.43	75333.9
5311	865.431	69819.9
5313	865.433	19111
5319	865.435	42315.5
5323	865.438	28846.7
5325	865.436	33805.8
5329	865.434	25016.4
5334	865.437	20332.6
5339	865.428	10619.3
5343	865.437	40123.9
5344	865.434	35954.8
5347	865.433	57642.8
5352	865.434	16457.1
5356	865.432	15377.7
5363	865.428	45081.1
5364	865.417	29131.1
5365	865.427	11413.3
5369	865.434	43508.8
5379	865.414	11375.7
5381	865.435	20004.7
5395	865.428	49013.3
5401	865.41	9823.71
5405	865.432	41241.5
5413	865.438	20085.2
5430	865.437	16279.3
5434	865.426	29050.5
5442	865.432	23126.6
5443	865.442	10568.3
5461	865.436	13627.6
5468	865.432	10227.5
5502	865.424	31837.5
5518	865.429	29847.4
5562	865.413	25993.5
5562	865.433	26438.4
5567	865.44	8783.92
5600	865.437	7392.64
5611	865.436	35602
5672	865.45	7686.88
5684	865.44	11359.5
5700	865.495	42767.8
5702	865.437	18870.2
5761	865.404	16127
5810	865.554	63119.6
5830	865.436	9514.82
5830	865.562	17903.9
5844	865.557	10311.1
5855	865.436	17817.1
5858	865.4	12089.6
5858	865.424	11070.7
5858	865.558	17995
5868	865.562	48428.8
5870	865.558	32744.7
5873	865.553	45209.1
5875	865.556	45205.8
5876	865.56	13078
5884	865.445	45541.9
5900	865.439	9641.22
5900	865.491	7425.89
5902	865.467	40586.6
5906	865.432	33242.1
5912	865.405	18810.9
5920	865.438	10812.5
5922	865.442	13500.9
5924	865.446	9733.97
5935	865.434	11925.7
5945	865.444	35341.7
5948	865.415	20701.1
5983	865.446	35721.3
5985	865.441	33433.3
5986	865.446	11590.5
5986	865.553	10055.6
5992	865.435	36275.4
5995	865.446	8983.83
6002	865.403	11210.4
6002	865.441	19983.3
6020	865.421	9132.07
6023	865.427	7634.65
6027	865.467	32614.2
6068	865.457	8388.56
6068	865.559	9387.16
6079	865.563	9042.01
6090	865.558	13489.6
6104	865.435	11359.5
6104	865.554	10209.8
6116	865.49	28929.4
6119	865.559	10336.8
6126	865.457	14951.2
6132	865.469	8331.3
6143	865.491	9701.51
6143	865.554	9633.34
6148	865.449	13808.1
6156	865.434	41445.3
6166	865.452	13909.7
6173	865.485	35317.5
6185	865.458	8006.47
6224	865.446	8571.34
6229	865.452	10278.5
6280	865.449	10927.2
6312	865.464	9362.21
6342	865.405	9263.64
6342	865.445	8863.94
6348	865.437	27300.7
6400	865.409	11187.2
6406	865.465	11580.7
6421	865.464	28776.3
6434	865.47	16946.1
6437	865.463	19357.7
6442	865.468	14138.9
6444	865.46	39580
6447	865.466	16235.7
6451	865.461	53153.3
6452	865.468	60696.9
6453	865.433	20335.8
6453	865.462	18863.3
6461	865.466	45785.7
6464	865.417	6932.9
6464	865.466	21340.2
6471	865.466	67122.7
6474	865.465	26069.8
6479	865.467	61497.5
6480	865.429	7358.41
6483	865.46	38530.5
6484	865.463	49927.5
6488	865.467	41589.8
6494	865.459	62728.4
6495	865.462	61234.4
6496	865.466	14709.5
6500	865.469	20080
6506	865.466	27694.5
6507	865.464	52081.5
6508	865.464	57529.1
6510	865.466	68573.1
6513	865.463	44386.3
6515	865.467	50497.2
6519	865.409	39003.2
6520	865.46	62865.4
6526	865.411	8123.37
6526	865.466	27492.2
6529	865.468	51210
6530	865.408	7291.63
6530	865.465	28155.8
6532	865.48	37850
6533	865.411	12235
6533	865.464	14516.1
6535	865.467	41044.8
6536	865.467	17087.6
6544	865.467	25111
6551	865.467	34927
6554	865.47	51800.2
6555	865.466	48047.7
6557	865.462	46291.9
6564	865.458	12258.9
6572	865.431	43773.4
6580	865.463	48995
6581	865.463	8964.96
6618	865.406	11289
6639	865.456	31208.4
6646	865.424	67870.4
6653	865.431	11821
6658	865.401	50550.9
6707	865.407	10031.4
6707	865.428	7543.97
6735	865.415	52438.2
6746	865.438	35473.1
6748	865.404	51360.9
6758	865.46	30594
6763	865.462	51075.6
6768	865.401	32701.6
6768	865.462	36577.2
6772	865.459	31655.3
6777	865.411	11294.7
6777	865.457	15859
6780	865.459	39832.9
6783	865.461	18320.3
6786	865.406	29481.5
6787	865.458	24216.4
6800	865.405	24161.2
6800	865.464	37341.2
6810	865.458	33278.1
6811	865.459	99799.2
6812	865.459	37016.1
6813	865.459	87086.6
6814	865.456	54221.1
6815	865.465	34182.4
6818	865.452	45485.8
6820	865.459	57673.2
6821	865.459	86527
6827	865.456	70092.2
6830	865.457	101718
6832	865.46	66005.8
6835	865.459	87876.3
6836	865.41	12072.2
6836	865.462	51938.9
6841	865.463	34866.5
6843	865.459	58358.1
6844	865.461	83647.5
6845	865.421	25511.4
6845	865.456	42776
6848	865.459	55606.4
6851	865.455	75007.8
6853	865.455	98126.5
6856	865.457	87817.5
6858	865.463	49269.6
6864	865.456	133350
6866	865.408	43788.7
6866	865.458	116005
6867	865.456	52325.2
6868	865.458	85842
6869	865.459	66174.5
6871	865.458	51214.8
6873	865.41	38629.8
6873	865.459	71461.7
6874	865.462	48597.5
6880	865.409	8638.74
6880	865.458	51061.5
6885	865.455	54894.7
6887	865.465	90474.7
6890	865.461	83440.6
6891	865.457	126443
6892	865.461	85541
6893	865.457	33190.2
6895	865.41	32509.1
6895	865.459	99098.5
6896	865.457	113524
6897	865.456	53728.2
6898	865.46	72772
6901	865.457	90798.5
6903	865.457	133253
6904	865.464	58156.7
6906	865.456	64460.5
6908	865.457	94493.5
6911	865.46	33139.7
6915	865.458	70276.6
6916	865.463	74826.8
6918	865.459	101077
6919	865.464	69981
6922	865.458	107513
6923	865.459	65154.8
6925	865.458	111297
6927	865.461	88691
6929	865.461	103272
6930	865.46	34809.4
6931	865.455	19370.6
6932	865.418	22732.3
6932	865.462	72189.6
6934	865.462	35026.5
6936	865.451	45328.4
6938	865.422	18106.6
6938	865.46	86139.8
6940	865.464	38539.4
6942	865.467	25885.6
6942	865.487	25562.9
6943	865.465	40367.3
6946	865.46	47860.6
6947	865.466	58135.5
6948	865.462	95064
6949	865.436	48861.3
6949	865.487	34353
6954	865.46	69471
6958	865.462	111544
6959	865.457	105471
6962	865.412	30222.1
6963	865.461	90701.2
6965	865.414	22487.4
6967	865.465	69758.6
6972	865.46	91954.5
6973	865.461	55760.9
6975	865.463	104330
6976	865.407	41362.7
6976	865.46	101240
6977	865.414	47466.5
6977	865.461	103880
6978	865.466	36504
6979	865.417	40363.6
6979	865.46	57076.8
6981	865.458	56097.8
6984	865.464	96604.9
6990	865.46	27863.4
6992	865.459	61053.9
6994	865.469	61615.8
6996	865.417	11382.1
6996	865.469	23921.2
7001	865.456	57099.4
7007	865.462	45944
7010	865.459	125610
7014	865.418	50786.3
7014	865.466	45718.8
7020	865.457	68620.6
7021	865.464	50463
7023	865.465	39527.6
7026	865.464	58331.4
7028	865.455	43857.6
7030	865.466	18519.5
7030	865.503	7491.7
7035	865.466	23930.4
7035	865.5	6972.88
7044	865.461	17619.4
7045	865.463	19945.2
7046	865.461	38245.2
7046	865.492	30533.7
7047	865.46	44254
7053	865.43	14543
7053	865.479	12628.5
7054	865.462	12115.4
7054	865.498	10531.3
7055	865.469	16275.7
7057	865.469	45320.7
7060	865.423	9136.85
7061	865.459	31602.5
7062	865.421	10578.3
7062	865.467	21200.8
7064	865.47	27596.6
7066	865.503	41700.5
7071	865.458	47638.8
7073	865.429	40348.3
7082	865.413	13878.6
7087	865.423	9333.3
7087	865.47	15539.2
7089	865.453	38681.5
7095	865.466	46031.9
7100	865.405	36961.1
7100	865.437	33537.3
7113	865.477	30110
7118	865.425	8107.42
7124	865.415	41481.3
7126	865.413	14113.7
7130	865.411	8213.33
7130	865.436	7496.15
7148	865.437	32314.3
7154	865.409	12471.9
7160	865.436	48107.2
7179	865.402	41817.9
7182	865.446	47788.6
7189	865.436	36076.4
7191	865.435	16135.2
7197	865.446	14718.7
7204	865.439	23287.2
7206	865.498	31593.9
7235	865.448	14768.6
7235	865.472	7736.89
7239	865.447	53501.1
7241	865.436	44034.4
7243	865.443	9820.49
7246	865.44	42334
7255	865.439	36704.9
7264	865.441	28961.1
7265	865.45	36539.7
7268	865.442	36959.3
7270	865.444	61537.2
7271	865.439	41369.3
7274	865.44	32600.6
7279	865.425	33812.2
7282	865.443	42937.7
7289	865.446	27697.9
7294	865.444	32848.3
7297	865.444	30819
7298	865.439	60224.9
7300	865.443	53249.8
7301	865.446	33405.2
7304	865.446	49360.3
7305	865.406	33327.1
7309	865.437	49783.5
7310	865.441	70694.5
7313	865.435	27126.2
7316	865.444	69603.6
7317	865.438	47059.2
7319	865.44	48022.7
7322	865.409	26014.9
7322	865.446	44296.1
7324	865.438	43998.1
7329	865.441	45692.6
7331	865.444	47136.1
7335	865.445	67221.1
7339	865.443	40516.1
7350	865.445	60002.2
7353	865.436	81062.1
7354	865.444	31125.3
7358	865.45	59509.5
7360	865.441	80784.7
7361	865.443	43586.7
7365	865.446	66359.8
7368	865.435	55189.3
7374	865.445	81684.6
7379	865.443	71870.5
7382	865.441	64181.2
7383	865.442	86065.8
7386	865.438	91330.5
7390	865.441	34066.5
7392	865.443	62655
7395	865.444	106637
7397	865.435	34814.9
7399	865.44	90574
7404	865.442	37157.4
7409	865.452	67831.9
7411	865.441	30358.1
7416	865.439	88024.8
7417	865.442	29319
7418	865.44	68071.9
7420	865.446	79790.6
7422	865.446	46326.2
7425	865.444	58912.6
7426	865.444	64329.3
7429	865.441	47033.2
7440	865.441	67445.9
7441	865.443	55726.2
7443	865.445	55492.2
7444	865.449	41195.5
7445	865.444	63897
7447	865.442	55449.7
7448	865.442	96448.6
7450	865.441	33388
7452	865.443	49072.2
7457	865.439	75194.8
7463	865.44	72070.4
7464	865.443	79507.6
7467	865.441	62917.4
7473	865.44	62106.3
7475	865.444	60091.7
7475	865.523	18982.9
7478	865.445	102544
7481	865.445	94721.4
7483	865.44	78773.7
7484	865.443	121856
7488	865.441	90429.2
7490	865.44	115266
7491	865.442	70082.4
7493	865.441	149962
7495	865.444	111326
7498	865.44	65258.4
7500	865.442	72264.9
7502	865.441	71860.2
7504	865.438	59099.3
7506	865.437	47554.3
7507	865.438	62358.2
7509	865.441	49145.8
7510	865.442	41371.6
7515	865.439	65965
7517	865.442	83869.6
7518	865.445	73155.3
7519	865.442	132178
7520	865.442	99104.6
7521	865.44	48447.9
7523	865.439	76087.1
7524	865.437	107439
7525	865.439	41265.4
7526	865.445	56474.2
7527	865.444	69986.3
7528	865.441	70938.4
7533	865.443	49024.4
7534	865.441	66584.9
7536	865.44	126730
7538	865.442	82094.9
7539	865.436	28255.9
7540	865.444	64215.3
7542	865.441	57927.8
7543	865.441	99738.8
7546	865.445	39977.9
7551	865.441	82425.2
7552	865.444	89670.5
7554	865.437	89695.8
7556	865.444	137582
7557	865.439	80740.6
7561	865.442	49346.1
7563	865.437	76360.7
7564	865.443	60989
7566	865.443	51506.8
7571	865.44	62595
7574	865.443	131302
7575	865.442	80604.8
7577	865.441	68523
7577	865.508	34678.3
7581	865.441	55555.4
7584	865.439	130893
7586	865.441	110650
7587	865.444	153916
7588	865.442	33304.2
7590	865.445	67400.4
7592	865.445	45216.1
7596	865.442	96730
7598	865.44	62356.5
7601	865.44	74485.3
7602	865.441	164005
7604	865.445	43536.1
7608	865.444	107643
7610	865.443	61198.3
7611	865.441	66211.3
7612	865.444	96508.8
7616	865.441	196703
7619	865.445	120850
7620	865.441	152727
7621	865.441	92704.9
7622	865.442	74670
7623	865.443	114492
7624	865.443	98181.2
7626	865.444	78938.7
7627	865.44	77064.3
7628	865.444	67506.1
7631	865.444	58004.6
7633	865.44	100061
7634	865.443	126654
7635	865.44	104963
7637	865.444	23570.7
7638	865.444	133298
7640	865.444	114685
7645	865.442	146632
7647	865.444	139855
7650	865.442	200838
7651	865.442	115173
7652	865.442	70120.5
7653	865.441	130193
7655	865.441	103828
7656	865.441	150632
7657	865.443	88968.1
7661	865.444	125267
7662	865.443	59516.7
7667	865.443	153030
7669	865.442	57421.5
7671	865.443	110866
7672	865.442	62975
7674	865.441	91389.4
7676	865.443	88402.6
7678	865.445	57923.6
7680	865.443	105721
7683	865.441	159119
7685	865.448	87810.1
7686	865.444	136940
7688	865.443	160211
7691	865.438	49809.3
7693	865.444	196762
7694	865.439	105842
7695	865.444	77395.4
7696	865.443	133784
7699	865.442	75008.5
7701	865.442	147990
7702	865.445	98927.9
7703	865.441	74138.9
7706	865.444	64552.8
7710	865.443	74734.1
7711	865.44	103147
7712	865.443	112324
7713	865.444	122251
7714	865.445	83956.3
7719	865.442	82080.2
7720	865.442	107397
7721	865.443	59324.5
7721	865.516	33134.6
7722	865.44	45564.1
7724	865.444	94045.2
7725	865.441	78060.9
7726	865.444	96385.3
7727	865.444	73604.5
7728	865.442	99789
7729	865.442	116426
7730	865.441	114199
7731	865.444	126251
7732	865.442	184498
7734	865.444	157157
7737	865.444	146101
7738	865.441	61139.8
7740	865.44	69943.8
7741	865.442	53050.1
7743	865.442	172255
7744	865.443	102325
7747	865.445	40295.3
7752	865.443	100624
7753	865.443	131674
7755	865.444	76377.4
7758	865.437	54863.9
7761	865.438	35022.4
7763	865.444	74142.5
7765	865.44	104869
7767	865.444	97732.5
7769	865.443	89991.4
7770	865.442	84811.6
7771	865.444	104806
7772	865.443	115091
7773	865.443	124975
7774	865.44	75914.2
7776	865.444	59451.4
7781	865.446	50309.3
7784	865.439	117294
7786	865.443	101481
7788	865.439	69996.2
7791	865.446	82570.2
7793	865.444	110046
7797	865.44	57765.6
7799	865.444	127866
7801	865.443	124209
7802	865.437	80740.3
7804	865.444	100344
7805	865.442	166859
7808	865.439	67939.5
7809	865.442	103698
7810	865.439	70122.4
7811	865.444	63612.5
7812	865.442	102552
7812	865.487	36602
7814	865.442	94752.2
7816	865.44	76516.9
7817	865.444	175408
7818	865.441	86605.3
7819	865.443	86636.2
7820	865.443	48033.9
7825	865.44	54650.4
7826	865.44	69733.1
7827	865.443	87362.6
7830	865.444	177408
7831	865.442	88283.7
7832	865.44	105420
7833	865.44	87579.3
7835	865.443	55053.9
7839	865.444	60521.5
7841	865.445	94883
7842	865.445	81594.4
7845	865.44	87259.2
7850	865.445	70811.7
7852	865.443	144322
7854	865.439	68346.8
7856	865.443	90363.1
7858	865.441	123926
7859	865.445	36872
7861	865.443	141394
7863	865.442	126971
7866	865.445	66552.8
7866	865.494	9389.86
7871	865.442	76422.3
7872	865.443	111392
7875	865.443	141117
7877	865.443	49838.1
7879	865.442	90120.5
7881	865.442	71222.6
7883	865.443	70782.3
7885	865.443	112295
7888	865.443	91462
7889	865.443	80948.5
7890	865.443	133657
7893	865.437	81221.5
7894	865.441	72557.9
7897	865.444	66089.6
7898	865.444	170889
7899	865.444	127143
7902	865.44	88034.5
7903	865.444	94892
7905	865.445	62908.9
7906	865.444	77865.1
7907	865.443	134917
7909	865.443	128356
7911	865.438	105013
7913	865.443	139797
7914	865.442	65551.1
7915	865.441	78354.1
7916	865.443	122433
7917	865.44	87736.4
7919	865.441	82649.1
7923	865.442	122701
7924	865.441	74140.8
7926	865.443	59691.4
7927	865.444	81840
7929	865.444	73261.4
7930	865.439	72239.7
7932	865.437	43552.4
7934	865.442	79850.1
7935	865.443	73687
7937	865.442	99997.3
7939	865.44	80623.4
7940	865.441	86876.4
7942	865.439	68543.3
7944	865.446	82534
7945	865.441	115349
7948	865.44	66611.7
7950	865.443	60005.6
7954	865.443	151234
7955	865.443	30902.8
7960	865.447	63767.1
7961	865.443	115313
7963	865.44	82397.5
7965	865.441	66207
7966	865.442	121213
7968	865.445	140970
7971	865.442	107630
7973	865.445	88663.8
7974	865.442	94341.1
7975	865.439	58994.7
7976	865.443	90727.4
7981	865.446	85970.7
7982	865.442	59855.5
7984	865.442	67725.4
7986	865.444	101639
7987	865.445	85392.7
7988	865.445	77391.2
7989	865.442	93243.5
7990	865.448	35436.5
7993	865.442	80153.2
7998	865.444	108598
8000	865.444	153525
8001	865.445	67600.9
8002	865.441	98840.2
8003	865.439	57784.5
8005	865.439	87137.9
8006	865.442	118913
8007	865.443	44965.5
8009	865.443	33594.1
8009	865.48	8535.61
8011	865.442	74124.6
8014	865.442	86452.4
8016	865.439	106237
8017	865.442	122663
8019	865.445	82846.8
8020	865.445	62922.6
8022	865.444	62272.1
8023	865.443	135259
8025	865.444	119616
8026	865.446	75212.3
8029	865.446	65284
8031	865.445	75703
8032	865.444	120590
8033	865.444	55288.3
8038	865.446	43630.9
8042	865.443	46471.1
8044	865.444	83495.5
8045	865.444	104510
8046	865.444	58336.3
8050	865.442	47616
8052	865.446	52741
8053	865.448	72154
8057	865.442	83771.6
8060	865.442	144189
8062	865.441	55257.9
8066	865.443	115222
8067	865.444	109092
8068	865.441	48558.7
8070	865.44	69129.2
8072	865.44	41250.7
8075	865.444	67217.1
8077	865.443	77793.4
8079	865.443	103709
8083	865.444	50554.9
8087	865.442	104706
8088	865.443	74752.9
8090	865.443	105281
8093	865.442	113381
8094	865.442	44082.1
8095	865.446	50317.7
8098	865.444	64192.8
8099	865.439	60183.2
8100	865.443	49747.9
8101	865.443	51943.1
8102	865.44	55737.3
8104	865.441	80605.3
8106	865.441	102349
8108	865.443	92364.6
8109	865.443	108768
8110	865.443	79116.7
8112	865.444	86443.3
8115	865.443	52246.1
8116	865.444	61896.9
8118	865.442	82391.5
8120	865.445	94357.5
8121	865.443	85815.7
8123	865.448	65725.3
8124	865.443	66536.6
8133	865.444	120607
8134	865.442	48808
8136	865.444	109610
8138	865.44	65823.7
8139	865.443	77544.4
8141	865.443	76918.4
8144	865.444	52132.2
8150	865.447	56381.7
8152	865.443	59853.5
8154	865.443	96540.9
8156	865.443	48333.9
8157	865.444	54541.8
8159	865.443	65209.7
8159	865.501	14744.8
8161	865.446	54628.9
8162	865.442	56415.3
8165	865.441	47243.8
8168	865.443	78849.3
8171	865.445	82564.1
8172	865.445	81580.9
8175	865.443	88030.5
8176	865.445	74374
8177	865.445	45084.9
8181	865.443	89904.6
8182	865.447	78390.4
8186	865.436	50178.6
8189	865.442	82349.5
8191	865.445	66925.8
8191	865.481	28285.3
8192	865.444	77395.3
8193	865.448	44149.3
8194	865.449	43680.3
8195	865.442	65656.2
8198	865.447	38275.9
8200	865.442	90808.5
8202	865.443	107379
8204	865.446	42815.9
8205	865.444	39817.1
8208	865.444	86349.9
8213	865.444	58622.8
8214	865.445	82413.9
8215	865.445	65590.7
8219	865.443	65355.6
8220	865.444	49497.3
8221	865.446	40098.2
8222	865.446	53346.9
8225	865.441	70726.3
8226	865.446	55701.1
8227	865.44	90205.1
8228	865.425	37780.3
8233	865.443	62640.1
8236	865.443	70276.8
8240	865.439	54121.8
8242	865.445	93906.8
8246	865.443	63435.8
8249	865.445	61313.3
8250	865.446	24210.7
8256	865.442	81021.6
8260	865.447	61592.8
8262	865.443	107573
8264	865.447	59438.3
8267	865.444	51760.4
8269	865.444	40813.9
8274	865.444	60208.6
8275	865.445	42803.9
8277	865.446	84360.1
8278	865.441	64278.9
8280	865.442	48631.1
8282	865.44	43213.9
8284	865.448	37499.4
8286	865.444	36686.3
8287	865.438	53326.3
8288	865.443	82592.1
8290	865.437	47903.9
8291	865.444	32979.9
8295	865.438	85150.6
8299	865.444	95928.5
8300	865.436	50568.1
8304	865.441	69209.9
8307	865.444	85058.3
8310	865.444	98249
8312	865.408	44369.1
8312	865.434	40705.3
8315	865.445	40640.6
8317	865.443	71955.2
8318	865.444	65590.4
8324	865.439	61482.4
8325	865.442	70447
8327	865.443	49010.5
8330	865.441	54848.1
8331	865.444	59217.3
8332	865.443	72486.6
8333	865.44	50311.7
8337	865.447	75509.3
8338	865.443	51443.7
8341	865.443	65417.3
8342	865.443	60399.3
8344	865.444	44303.5
8347	865.438	45574.2
8348	865.442	28690.4
8349	865.436	32333.4
8355	865.455	49224.1
8357	865.441	45849.9
8361	865.444	93694.7
8363	865.447	46783
8364	865.444	40073.9
8365	865.443	64834.2
8366	865.437	35215.9
8369	865.444	40279.5
8370	865.418	35157.4
8370	865.512	21366.3
8373	865.447	46571.8
8373	865.516	41985.1
8375	865.406	63533.9
8375	865.44	89771
8377	865.442	26702.5
8382	865.446	48764.6
8383	865.434	47692.7
8384	865.443	51242.3
8385	865.446	69194.5
8391	865.44	53868.8
8394	865.44	95577.8
8396	865.442	77204.3
8400	865.445	55788.4
8401	865.438	43566.5
8403	865.445	40326.1
8406	865.447	62401
8407	865.439	76649.3
8408	865.444	70675
8412	865.439	74126.7
8413	865.443	36350.8
8419	865.441	73800.6
8424	865.443	33500.3
8429	865.443	43848.1
8433	865.442	68153.8
8434	865.442	61971
8437	865.447	40651
8440	865.441	73211.2
8442	865.449	58053.1
8444	865.439	49569.8
8447	865.44	60893.8
8448	865.441	62115.9
8452	865.429	45331.2
8454	865.444	44197.8
8461	865.439	39202.9
8463	865.44	46545
8464	865.442	64319.9
8467	865.437	40196.3
8468	865.444	48042.1
8469	865.436	24116.7
8469	865.48	21073.7
8472	865.441	32138.2
8479	865.441	72439.8
8480	865.443	58011.5
8482	865.406	60143.2
8482	865.44	59660.1
8483	865.446	54214.5
8488	865.444	46492.5
8494	865.441	12412.4
8498	865.448	33726.1
8504	865.446	31036.9
8506	865.439	63867.7
8507	865.441	68418.7
8510	865.444	57272.5
8512	865.447	33915
8517	865.445	49494.7
8523	865.44	59863.2
8524	865.443	41211.4
8535	865.443	43217.5
8540	865.436	52361.5
8542	865.445	47140.5
8546	865.444	26607.7
8551	865.442	117624
8553	865.427	39176.9
8555	865.447	38322.8
8557	865.411	27530.5
8557	865.446	42594.8
8559	865.448	31631.6
8560	865.437	28762.2
8564	865.445	42628.6
8566	865.437	35387.5
8568	865.448	32187.6
8575	865.436	36534.5
8577	865.441	79314.4
8579	865.443	19101.9
8584	865.448	33993.1
8584	865.544	30869.3
8588	865.445	25759.9
8596	865.423	29511.5
8598	865.408	37317.1
8598	865.46	26767.2
8600	865.444	29977.7
8602	865.444	52487.1
8603	865.444	66782.4
8605	865.444	61609.2
8606	865.414	49573
8611	865.447	49776.5
8613	865.436	43493.7
8616	865.435	28218.3
8621	865.437	30577
8624	865.446	74721.2
8625	865.449	61973.7
8626	865.441	22391.9
8633	865.447	65979.9
8636	865.445	41071.9
8650	865.414	29993.4
8650	865.485	9131.98
8654	865.437	34771.9
8655	865.448	30907.7
8659	865.409	58205.3
8664	865.411	28833.4
8664	865.445	23856.1
8667	865.446	32142.8
8669	865.446	47586.9
8672	865.446	31075.4
8676	865.441	103906
8682	865.446	46056.8
8686	865.446	53766.7
8689	865.445	33869.1
8694	865.441	19808.2
8701	865.416	32940
8706	865.444	60279.9
8709	865.447	48054
8715	865.439	52497.6
8716	865.442	49918.5
8717	865.419	30463.5
8717	865.433	29308.2
8719	865.447	36541.2
8720	865.444	41551
8723	865.443	58534.3
8725	865.446	43280.9
8727	865.438	39911.2
8728	865.445	29202
8729	865.441	36454.1
8731	865.444	31319
8734	865.439	46852.8
8735	865.441	34501.4
8738	865.443	51762.8
8740	865.409	24801.7
8740	865.459	36718.8
8743	865.423	17585.5
8744	865.411	23831.1
8749	865.413	50333.1
8750	865.444	41141.3
8751	865.445	41649.9
8754	865.438	47880.2
8756	865.439	31462.5
8758	865.446	51287.4
8761	865.435	45190.3
8764	865.443	27131.1
8765	865.436	72709.9
8766	865.439	38603.6
8770	865.41	39913.8
8770	865.446	38842.2
8774	865.443	58325.9
8778	865.448	52918.1
8783	865.438	42081.4
8785	865.409	42712.1
8785	865.444	26000.8
8788	865.444	53837.6
8793	865.44	25401.5
8796	865.449	31762
8797	865.408	40815.5
8798	865.444	44405.8
8798	865.493	24176.1
8800	865.41	63882.5
8802	865.444	48310.8
8803	865.439	41100.3
8806	865.409	34452.9
8815	865.431	34291.9
8822	865.407	34875.3
8828	865.438	48187.1
8831	865.414	42926.6
8835	865.53	7369.88
8843	865.445	36073.9
8848	865.451	28179
8848	865.476	35607.2
8850	865.441	45543.6
8853	865.435	43258.3
8858	865.441	52412.7
8862	865.439	34836
8866	865.442	38388.7
8868	865.409	41202.5
8868	865.434	31750.8
8869	865.448	36364
8872	865.41	26310.6
8872	865.444	11925.6
8875	865.443	48218.6
8877	865.436	37366.6
8878	865.45	45753.7
8885	865.438	27787.1
8891	865.438	27599.4
8893	865.411	26848.5
8895	865.44	78667.1
8897	865.44	58299.3
8899	865.436	31202.5
8901	865.44	35207
8903	865.413	33657.5
8908	865.443	22407.3
8912	865.438	41263.3
8914	865.44	15327.2
8915	865.433	38105.3
8916	865.408	41595.9
8917	865.412	30587.7
8917	865.44	30073.7
8918	865.441	70201
8919	865.443	43693.5
8923	865.445	31453.5
8926	865.452	39102.6
8928	865.444	25992.9
8930	865.443	51179.5
8933	865.409	31469.8
8936	865.443	50928.3
8939	865.41	46372.2
8941	865.439	19853
8943	865.437	34337.9
8944	865.44	50106.1
8947	865.405	26145.4
8949	865.417	47102.8
8952	865.443	26706.7
8956	865.44	46823.2
8961	865.446	35506.9
8963	865.416	36320.2
8964	865.444	29133.5
8969	865.442	34839.6
8973	865.441	89013.3
8977	865.41	100431
8979	865.445	35614.3
8981	865.445	51631.2
8982	865.438	32257.5
8984	865.444	56818.8
8986	865.442	29570.9
8986	865.477	23234.3
8988	865.401	50098.4
8988	865.447	47194.4
8990	865.442	69938.6
8991	865.445	44712.8
8994	865.421	27545.8
8995	865.438	39663
8997	865.443	25918.2
9002	865.446	46105.8
9004	865.444	46303
9008	865.445	72699.2
9010	865.437	30711.4
9012	865.413	15722.2
9012	865.445	20549.1
9016	865.41	37932.2
9024	865.446	45362.4
9027	865.446	26661.6
9029	865.443	60931.4
9035	865.412	23551.3
9035	865.448	29698.3
9036	865.408	19784.8
9036	865.447	12910.5
9038	865.45	45389.8
9042	865.446	52733.9
9044	865.407	65562.9
9047	865.444	35571.7
9048	865.441	50913.3
9051	865.443	36393.6
9054	865.444	65956.9
9056	865.411	61902.7
9060	865.411	45056.7
9063	865.443	50433.4
9064	865.44	41495.5
9070	865.442	60356.6
9073	865.44	48660.2
9074	865.409	40197.6
9078	865.441	50368.6
9080	865.439	39582.1
9082	865.44	34766.8
9085	865.419	58700.7
9085	865.436	59305.6
9086	865.442	55235
9087	865.414	42930.5
9088	865.444	53856.4
9092	865.445	49336.1
9094	865.443	68795.8
9095	865.45	48058
9097	865.445	56941.7
9098	865.449	71504.1
9098	865.482	39449.9
9100	865.446	50448.7
9101	865.449	44816
9105	865.443	40207.7
9107	865.409	35926.4
9107	865.443	31346.6
9108	865.444	50847.1
9114	865.438	57168.9
9120	865.442	70098.7
9121	865.441	49775.8
9123	865.444	35665.1
9123	865.489	28503.3
9124	865.446	41646.4
9126	865.41	42130.2
9126	865.445	30852
9132	865.413	49548
9132	865.433	46193.8
9133	865.446	39349.4
9134	865.447	42687.8
9138	865.408	68174.7
9138	865.453	52517.7
9143	865.412	48842.7
9143	865.448	65108.3
9144	865.443	65345.6
9146	865.442	53928.7
9147	865.411	38808.6
9147	865.443	31403.7
9150	865.448	30535
9155	865.443	63044.3
9157	865.41	67287.1
9157	865.489	19558.3
9160	865.446	39848.8
9162	865.442	75552.5
9163	865.445	135725
9164	865.409	16273.2
9164	865.449	34977.6
9164	865.495	7840.24
9168	865.448	37683.9
9169	865.446	72756.4
9170	865.445	41722.2
9170	865.493	6851.18
9173	865.447	62064.7
9174	865.441	74069.1
9175	865.446	65742.1
9177	865.447	80355.2
9179	865.443	71439.4
9181	865.44	58095.2
9183	865.448	34024.3
9188	865.441	58425.5
9189	865.445	68941
9189	865.483	33015
9190	865.444	37188.3
9193	865.447	74490.1
9195	865.443	51956.6
9200	865.412	56942.3
9200	865.434	52790.6
9202	865.444	103311
9205	865.442	74029.5
9206	865.445	112558
9210	865.448	68983.6
9212	865.442	75284.7
9214	865.445	65169.1
9215	865.443	103685
9217	865.445	53364.7
9220	865.443	55470.6
9224	865.446	38519.7
9225	865.445	54843.3
9227	865.445	79193
9228	865.449	28648.2
9229	865.413	44564
9229	865.445	40632.6
9230	865.443	88813.8
9232	865.445	105357
9233	865.443	83465.8
9235	865.444	47487
9238	865.442	98499.4
9239	865.44	94461
9240	865.443	107383
9241	865.447	64868.1
9243	865.446	54922.7
9245	865.446	70736.8
9246	865.447	114770
9248	865.446	86951.9
9249	865.444	125264
9250	865.444	137366
9252	865.442	88564.8
9255	865.444	114768
9256	865.443	97293.4
9258	865.443	55016.6
9259	865.443	90531.2
9260	865.44	108013
9261	865.446	82919.5
9266	865.446	77363.4
9269	865.442	96723.8
9273	865.447	107874
9274	865.413	27861.3
9274	865.445	42260.5
9274	865.52	7188.41
9278	865.445	60073.6
9281	865.444	44127.8
9282	865.443	186224
9284	865.443	108376
9287	865.444	132964
9289	865.444	153849
9290	865.445	75054.1
9294	865.444	163148
9296	865.445	77443
9299	865.444	147245
9300	865.443	100583
9302	865.443	155294
9303	865.444	124926
9304	865.445	82585.2
9306	865.446	57445.1
9307	865.444	60230.3
9308	865.445	71136.2
9311	865.443	119541
9312	865.443	103706
9313	865.444	53502
9315	865.443	102334
9316	865.444	130048
9317	865.445	146102
9318	865.443	166363
9319	865.444	220889
9320	865.445	172689
9321	865.445	148702
9324	865.445	141782
9327	865.444	203701
9327	865.487	51524.3
9328	865.445	99457.8
9333	865.443	47456.8
9336	865.446	166646
9337	865.445	66731.2
9339	865.445	216841
9342	865.444	254904
9344	865.445	67953.2
9345	865.444	171079
9346	865.444	187861
9347	865.408	65010.8
9347	865.442	86075.5
9348	865.444	81439
9351	865.445	213698
9353	865.443	140575
9354	865.444	218612
9356	865.444	107196
9361	865.443	147528
9363	865.444	244136
9364	865.446	99395.1
9367	865.44	143750
9369	865.445	215814
9371	865.445	159274
9372	865.444	168095
9373	865.445	130710
9375	865.444	241556
9378	865.445	139463
9379	865.444	154728
9382	865.444	221122
9386	865.444	193451
9388	865.446	109599
9393	865.446	208766
9395	865.443	70592.3
9397	865.446	183794
9398	865.444	74401.3
9398	865.522	7326.01
9399	865.442	132438
9401	865.444	166663
9403	865.443	161524
9404	865.445	101667
9406	865.443	60819.5
9409	865.443	139871
9410	865.445	210679
9411	865.445	105858
9412	865.443	154252
9413	865.443	129015
9414	865.445	170901
9414	865.536	22493.3
9415	865.443	230480
9416	865.445	165616
9418	865.441	140010
9419	865.444	193083
9421	865.445	197118
9422	865.442	232580
9423	865.443	219685
9427	865.443	192401
9429	865.441	108374
9430	865.442	224071
9430	865.483	43256.6
9431	865.443	335564
9432	865.444	164418
9433	865.443	168784
9434	865.442	129195
9434	865.482	20598.4
9436	865.443	178247
9438	865.443	238720
9439	865.443	229704
9440	865.445	180644
9442	865.442	119735
9444	865.443	147318
9445	865.444	114021
9447	865.443	167406
9448	865.446	300806
9451	865.443	174459
9452	865.445	109656
9452	865.523	11009.6
9457	865.442	129098
9460	865.443	118427
9461	865.443	283727
9462	865.444	195944
9464	865.443	319748
9466	865.443	230152
9467	865.443	295861
9469	865.443	145618
9472	865.442	224104
9473	865.443	285925
9475	865.445	151685
9475	865.529	10728.8
9481	865.445	223614
9487	865.445	250840
9488	865.442	278267
9489	865.445	114073
9489	865.514	8760.57
9491	865.443	50563.5
9493	865.444	96621.7
9495	865.444	270282
9496	865.443	186398
9498	865.443	233906
9499	865.443	243939
9501	865.442	233520
9502	865.445	212404
9503	865.442	156101
9504	865.442	69256.2
9505	865.445	117066
9509	865.441	154577
9510	865.443	165091
9512	865.444	138341
9514	865.444	122630
9517	865.443	271564
9520	865.443	203421
9521	865.444	272529
9522	865.443	184192
9524	865.444	99896.8
9528	865.443	153400
9529	865.443	221983
9530	865.444	137968
9533	865.444	186163
9535	865.443	286284
9536	865.443	201473
9537	865.443	307852
9538	865.443	290567
9541	865.446	42944.4
9543	865.443	204380
9544	865.444	170880
9548	865.443	224522
9552	865.443	146362
9553	865.443	218352
9554	865.442	258847
9555	865.441	132599
9557	865.444	134808
9558	865.442	196725
9561	865.444	236231
9564	865.443	161749
9564	865.498	38856
9565	865.443	188333
9568	865.443	129172
9570	865.444	162535
9573	865.443	208282
9576	865.443	257516
9577	865.444	256719
9578	865.442	266070
9580	865.444	108967
9585	865.445	165818
9588	865.443	249385
9588	865.505	39671
9590	865.443	113364
9591	865.445	93570.9
9593	865.403	37513.5
9593	865.445	163572
9593	865.503	31502.4
9594	865.444	212738
9595	865.443	99056.7
9596	865.444	189615
9597	865.446	241089
9598	865.445	183529
9599	865.443	191832
9601	865.441	106174
9603	865.443	168605
9604	865.443	243912
9605	865.442	154499
9608	865.443	242947
9610	865.445	144858
9611	865.443	68323.2
9614	865.444	168213
9615	865.443	194083
9615	865.498	46175.9
9616	865.442	187826
9619	865.444	135851
9620	865.443	215278
9621	865.444	184072
9622	865.443	186984
9624	865.446	131423
9627	865.443	171158
9627	865.501	43835
9629	865.441	75519
9629	865.527	35990.8
9630	865.444	250686
9632	865.442	184822
9633	865.444	95665.9
9633	865.505	13386.5
9635	865.444	183515
9638	865.444	87488.5
9641	865.444	117870
9641	865.506	10728.3
9644	865.443	204604
9645	865.44	220045
9646	865.443	189097
9646	865.504	36303.1
9647	865.442	111920
9649	865.442	189293
9652	865.443	134233
9653	865.442	96441.1
9653	865.493	27630
9654	865.444	92163.3
9658	865.444	154869
9659	865.443	278586
9660	865.442	145340
9661	865.444	193445
9663	865.444	200322
9663	865.502	25161.2
9668	865.445	219113
9669	865.444	129192
9670	865.442	267043
9672	865.443	279700
9673	865.443	188516
9675	865.442	163078
9676	865.443	235102
9676	865.502	49220.4
9677	865.442	200375
9679	865.442	177497
9680	865.443	180703
9682	865.442	144503
9684	865.443	165413
9689	865.443	294574
9691	865.441	52876
9692	865.444	217157
9694	865.442	176929
9698	865.445	250839
9700	865.444	270378
9702	865.443	158622
9704	865.442	229379
9705	865.442	192116
9706	865.442	137838
9708	865.442	294810
9709	865.443	232624
9710	865.444	155052
9710	865.504	13335.6
9715	865.443	185134
9716	865.439	162816
9717	865.444	241959
9718	865.444	244467
9721	865.445	150005
9721	865.506	12379.6
9726	865.444	47755
9728	865.443	135682
9729	865.442	145804
9732	865.443	257465
9732	865.505	43353
9734	865.443	125080
9735	865.443	242121
9737	865.444	207925
9737	865.504	49570.5
9739	865.444	231950
9741	865.443	271619
9744	865.443	363026
9747	865.444	217587
9749	865.444	159870
9754	865.442	126982
9757	865.443	330320
9761	865.443	174748
9762	865.443	195980
9763	865.443	175343
9764	865.444	109241
9765	865.442	92262.7
9766	865.443	321862
9767	865.443	124692
9772	865.443	116356
9773	865.44	131260
9774	865.441	156600
9775	865.443	222853
9776	865.443	200801
9777	865.445	175550
9778	865.443	345869
9780	865.442	252955
9781	865.441	116596
9782	865.444	230871
9783	865.443	174425
9784	865.444	200699
9785	865.442	195063
9786	865.443	265705
9787	865.444	173618
9788	865.443	217216
9788	865.527	29039.9
9793	865.443	353691
9794	865.444	231454
9795	865.444	252347
9795	865.524	24765.9
9797	865.444	281215
9799	865.443	222867
9800	865.442	123362
9801	865.443	289425
9802	865.442	117260
9803	865.443	171783
9805	865.444	207766
9808	865.443	258805
9810	865.444	258387
9811	865.444	339416
9813	865.445	229288
9814	865.443	271712
9816	865.443	267324
9818	865.442	259467
9821	865.443	320352
9822	865.444	185605
9822	865.522	20977.4
9827	865.441	47814
9828	865.443	380181
9829	865.445	273870
9830	865.443	243608
9831	865.443	394809
9833	865.443	61770.3
9835	865.444	232237
9835	865.594	30743.5
9837	865.442	37907.7
9838	865.442	394929
9842	865.444	276298
9843	865.444	316371
9844	865.442	143103
9845	865.443	372762
9847	865.444	199180
9849	865.443	362735
9851	865.444	149463
9851	865.522	7908.71
9856	865.444	432370
9857	865.443	393788
9858	865.436	76474.4
9859	865.442	111232
9860	865.443	176794
9862	865.443	181425
9864	865.442	219364
9865	865.443	229481
9867	865.444	224184
9868	865.441	250166
9870	865.445	80965.1
9871	865.444	265532
9873	865.442	332666
9875	865.443	100168
9877	865.444	105186
9877	865.542	8668.27
9879	865.444	239689
9881	865.441	181019
9882	865.442	330119
9884	865.443	276401
9886	865.443	350005
9889	865.444	214285
9891	865.444	113525
9893	865.443	393353
9894	865.443	334491
9896	865.443	267946
9898	865.443	315817
9899	865.444	394633
9901	865.444	341656
9902	865.443	181934
9904	865.444	204081
9906	865.444	482720
9911	865.443	379513
9913	865.443	496360
9916	865.442	69312.6
9917	865.443	372156
9918	865.443	345142
9919	865.444	311303
9920	865.443	441744
9924	865.444	407339
9928	865.443	383188
9931	865.443	313037
9932	865.443	378467
9934	865.444	181734
9937	865.443	455299
9941	865.442	402873
9942	865.441	173802
9944	865.444	500383
9946	865.443	323751
9948	865.443	287993
9949	865.444	418460
9950	865.443	207287
9951	865.444	270142
9956	865.443	387400
9957	865.443	296405
9958	865.443	178534
9959	865.443	174639
9960	865.443	391887
9961	865.443	325887
9962	865.443	208976
9963	865.442	478040
9965	865.444	330386
9966	865.443	278396
9967	865.445	249015
9968	865.444	403432
9969	865.443	223028
9970	865.444	211069
9971	865.443	166129
9972	865.443	331618
9974	865.444	199207
9975	865.443	306377
9976	865.443	314486
9978	865.443	363609
9979	865.443	350945
9980	865.443	375033
9982	865.443	240608
9983	865.444	94787.3
9984	865.443	294899
9985	865.444	114174
9986	865.443	405138
9988	865.444	214671
9988	865.533	7776.66
9993	865.443	481250
9995	865.443	419793
9995	865.543	30939.2
9996	865.444	454390
9997	865.443	332461
9998	865.443	247557
9999	865.443	235160
10001	865.443	237967
10002	865.444	307871
10005	865.444	303200
10007	865.445	163274
10011	865.444	692293
10016	865.445	225239
10021	865.444	445188
10024	865.445	297301
10025	865.444	346681
10027	865.443	589604
10029	865.444	351134
10031	865.444	296961
10033	865.444	276614
10038	865.444	256373
10039	865.444	491587
10041	865.444	386121
10042	865.444	336518
10043	865.443	361074
10044	865.444	206884
10047	865.443	505678
10048	865.443	363806
10049	865.442	281701
10050	865.443	536250
10053	865.444	259541
10058	865.442	98242.1
10059	865.444	345254
10062	865.443	437860
10063	865.444	158007
10067	865.444	370351
10069	865.443	458902
10069	865.527	32873.8
10071	865.442	116648
10073	865.444	349756
10074	865.444	185628
10077	865.443	466678
10078	865.443	301874
10079	865.444	428491
10080	865.443	202788
10081	865.443	382258
10083	865.443	373646
10084	865.443	340233
10085	865.443	432610
10086	865.442	151837
10088	865.443	218037
10093	865.443	300317
10094	865.443	340818
10094	865.481	33696
10096	865.442	484892
10099	865.444	603506
10100	865.444	355819
10101	865.444	515116
10102	865.444	272875
10103	865.443	406396
10106	865.443	455110
10110	865.443	186034
10112	865.442	216498
10113	865.443	606052
10114	865.442	171851
10115	865.443	258291
10117	865.444	364521
10121	865.443	445770
10122	865.443	428158
10123	865.443	330733
10123	865.506	26014.5
[truncated: 5,030 more rows]

## Sheet: Sheet2
Table S1
Sequence	Modifications	Charge	m/z
SPEVIPMFSALSEGA		1	1535.75
SPEVIPMFSALSEGA	O1	1	1551.75
SPEVIPMFSALSEGA		2	768.38
SPEVIPMFSALSEGA	O1	2	776.378
SPEVIPMFSALSEGA		3	512.589
SPEVIPMFSALSEGA	O1	3	517.921
SPEVIPMFSALSEGA		4	384.694
SPEVIPMFSALSEGA	O1	4	388.692
SPEVIPMFSALSEG		1	1464.72
SPEVIPMFSALSEG	O1	1	1480.71
SPEVIPMFSALSEG		2	732.862
SPEVIPMFSALSEG	O1	2	740.859
SPEVIPMFSALSEG		3	488.91
SPEVIPMFSALSEG	O1	3	494.242
SPEVIPMFSALSEG		4	366.934
SPEVIPMFSALSEG	O1	4	370.933
SPEVIPMFSALSE		1	1407.69
SPEVIPMFSALSE	O1	1	1423.69
SPEVIPMFSALSE		2	704.351
SPEVIPMFSALSE	O1	2	712.348
SPEVIPMFSALSE		3	469.903
SPEVIPMFSALSE	O1	3	475.235
SPEVIPMFSALSE		4	352.679
SPEVIPMFSALSE	O1	4	356.678
SPEVIPMFSALS		1	1278.65
SPEVIPMFSALS	O1	1	1294.65
SPEVIPMFSALS		2	639.83
SPEVIPMFSALS	O1	2	647.827
SPEVIPMFSALS		3	426.889
SPEVIPMFSALS	O1	3	432.22
SPEVIPMFSALS		4	320.418
SPEVIPMFSALS	O1	4	324.417
PEVIPMFSALSEGA		1	1448.72
PEVIPMFSALSEGA	O1	1	1464.72
PEVIPMFSALSEGA		2	724.864
PEVIPMFSALSEGA	O1	2	732.862
PEVIPMFSALSEGA		3	483.579
PEVIPMFSALSEGA	O1	3	488.91
PEVIPMFSALSEGA		4	362.936
PEVIPMFSALSEGA	O1	4	366.934
PEVIPMFSALSEG		1	1377.68
PEVIPMFSALSEG	O1	1	1393.68
PEVIPMFSALSEG		2	689.346
PEVIPMFSALSEG	O1	2	697.343
PEVIPMFSALSEG		3	459.899
PEVIPMFSALSEG	O1	3	465.231
PEVIPMFSALSEG		4	345.176
PEVIPMFSALSEG	O1	4	349.175
PEVIPMFSALSE		1	1320.66
PEVIPMFSALSE	O1	1	1336.66
PEVIPMFSALSE		2	660.835
PEVIPMFSALSE	O1	2	668.832
PEVIPMFSALSE		3	440.892
PEVIPMFSALSE	O1	3	446.224
PEVIPMFSALSE		4	330.921
PEVIPMFSALSE	O1	4	334.92
PEVIPMFSALS		1	1191.62
PEVIPMFSALS	O1	1	1207.61
PEVIPMFSALS		2	596.314
PEVIPMFSALS	O1	2	604.311
PEVIPMFSALS		3	397.878
PEVIPMFSALS	O1	3	403.21
PEVIPMFSALS		4	298.66
PEVIPMFSALS	O1	4	302.659
EVIPMFSALSEGA		1	1351.67
EVIPMFSALSEGA	O1	1	1367.66
EVIPMFSALSEGA		2	676.338
EVIPMFSALSEGA	O1	2	684.335
EVIPMFSALSEGA		3	451.228
EVIPMFSALSEGA	O1	3	456.559
EVIPMFSALSEGA		4	338.673
EVIPMFSALSEGA	O1	4	342.671
EVIPMFSALSEG		1	1280.63
EVIPMFSALSEG	O1	1	1296.63
EVIPMFSALSEG		2	640.819
EVIPMFSALSEG	O1	2	648.817
EVIPMFSALSEG		3	427.549
EVIPMFSALSEG	O1	3	432.88
EVIPMFSALSEG		4	320.913
EVIPMFSALSEG	O1	4	324.912
EVIPMFSALSE		1	1223.61
EVIPMFSALSE	O1	1	1239.6
EVIPMFSALSE		2	612.308
EVIPMFSALSE	O1	2	620.306
EVIPMFSALSE		3	408.541
EVIPMFSALSE	O1	3	413.873
EVIPMFSALSE		4	306.658
EVIPMFSALSE	O1	4	310.657
EVIPMFSALS		1	1094.57
EVIPMFSALS	O1	1	1110.56
EVIPMFSALS		2	547.787
EVIPMFSALS	O1	2	555.785
EVIPMFSALS		3	365.527
EVIPMFSALS	O1	3	370.859
EVIPMFSALS		4	274.397
EVIPMFSALS	O1	4	278.396
VIPMFSALSEGA		1	1222.63
VIPMFSALSEGA	O1	1	1238.62
VIPMFSALSEGA		2	611.816
VIPMFSALSEGA	O1	2	619.814
VIPMFSALSEGA		3	408.213
VIPMFSALSEGA	O1	3	413.545
VIPMFSALSEGA		4	306.412
VIPMFSALSEGA	O1	4	310.411
VIPMFSALSEG		1	1151.59
VIPMFSALSEG	O1	1	1167.58
VIPMFSALSEG		2	576.298
VIPMFSALSEG	O1	2	584.295
VIPMFSALSEG		3	384.534
VIPMFSALSEG	O1	3	389.866
VIPMFSALSEG		4	288.653
VIPMFSALSEG	O1	4	292.651
VIPMFSALSE		1	1094.57
VIPMFSALSE	O1	1	1110.56
VIPMFSALSE		2	547.787
VIPMFSALSE	O1	2	555.785
VIPMFSALSE		3	365.527
VIPMFSALSE	O1	3	370.859
VIPMFSALSE		4	274.397
VIPMFSALSE	O1	4	278.396
VIPMFSALS		1	965.524
VIPMFSALS	O1	1	981.519
VIPMFSALS		2	483.266
VIPMFSALS	O1	2	491.263
VIPMFSALS		3	322.513
VIPMFSALS	O1	3	327.845
VIPMFSALS		4	242.137
VIPMFSALS	O1	4	246.135
PVGEIYKRWIILGLN		1	1772.03
PVGEIYKRWIILGLN		2	886.521
PVGEIYKRWIILGLN		3	591.349
PVGEIYKRWIILGLN		4	443.764
PVGEIYKRWIILGL		1	1657.99
PVGEIYKRWIILGL		2	829.499
PVGEIYKRWIILGL		3	553.335
PVGEIYKRWIILGL		4	415.253
PVGEIYKRWIILG		1	1544.91
PVGEIYKRWIILG		2	772.957
PVGEIYKRWIILG		3	515.64
PVGEIYKRWIILG		4	386.982
PVGEIYKRWIIL		1	1487.89
PVGEIYKRWIIL		2	744.446
PVGEIYKRWIIL		3	496.633
PVGEIYKRWIIL		4	372.727
VGEIYKRWIILGLN		1	1674.98
VGEIYKRWIILGLN		2	837.994
VGEIYKRWIILGLN		3	558.999
VGEIYKRWIILGLN		4	419.501
VGEIYKRWIILGL		1	1560.94
VGEIYKRWIILGL		2	780.973
VGEIYKRWIILGL		3	520.984
VGEIYKRWIILGL		4	390.99
VGEIYKRWIILG		1	1447.85
VGEIYKRWIILG		2	724.431
VGEIYKRWIILG		3	483.29
VGEIYKRWIILG		4	362.719
VGEIYKRWIIL		1	1390.83
VGEIYKRWIIL		2	695.92
VGEIYKRWIIL		3	464.282
VGEIYKRWIIL		4	348.464
GEIYKRWIILGLN		1	1575.91
GEIYKRWIILGLN		2	788.46
GEIYKRWIILGLN		3	525.976
GEIYKRWIILGLN		4	394.734
GEIYKRWIILGL		1	1461.87
GEIYKRWIILGL		2	731.438
GEIYKRWIILGL		3	487.961
GEIYKRWIILGL		4	366.223
GEIYKRWIILG		1	1348.79
GEIYKRWIILG		2	674.896
GEIYKRWIILG		3	450.267
GEIYKRWIILG		4	337.952
GEIYKRWIIL		1	1291.76
GEIYKRWIIL		2	646.386
GEIYKRWIIL		3	431.26
GEIYKRWIIL		4	323.696
EIYKRWIILGLN		1	1518.89
EIYKRWIILGLN		2	759.949
EIYKRWIILGLN		3	506.969
EIYKRWIILGLN		4	380.478
EIYKRWIILGL		1	1404.85
EIYKRWIILGL		2	702.928
EIYKRWIILGL		3	468.954
EIYKRWIILGL		4	351.968
EIYKRWIILG		1	1291.76
EIYKRWIILG		2	646.386
EIYKRWIILG		3	431.26
EIYKRWIILG		4	323.696
EIYKRWIIL		1	1234.74
EIYKRWIIL		2	617.875
EIYKRWIIL		3	412.252
EIYKRWIIL		4	309.441
QAISPRTLNAWVKVV		1	1682.98
QAISPRTLNAWVKVV		2	841.995
QAISPRTLNAWVKVV		3	561.666
QAISPRTLNAWVKVV		4	421.501
QAISPRTLNAWVKV		1	1583.91
QAISPRTLNAWVKV		2	792.46
QAISPRTLNAWVKV		3	528.643
QAISPRTLNAWVKV		4	396.734
QAISPRTLNAWVK		1	1484.85
QAISPRTLNAWVK		2	742.926
QAISPRTLNAWVK		3	495.62
QAISPRTLNAWVK		4	371.967
QAISPRTLNAWV		1	1356.75
QAISPRTLNAWV		2	678.879
QAISPRTLNAWV		3	452.922
QAISPRTLNAWV		4	339.943
AISPRTLNAWVKVV		1	1554.92
AISPRTLNAWVKVV		2	777.965
AISPRTLNAWVKVV		3	518.979
AISPRTLNAWVKVV		4	389.486
AISPRTLNAWVKV		1	1455.86
AISPRTLNAWVKV		2	728.431
AISPRTLNAWVKV		3	485.957
AISPRTLNAWVKV		4	364.719
AISPRTLNAWVK		1	1356.79
AISPRTLNAWVK		2	678.897
AISPRTLNAWVK		3	452.934
AISPRTLNAWVK		4	339.952
AISPRTLNAWV		1	1228.69
AISPRTLNAWV		2	614.849
AISPRTLNAWV		3	410.235
AISPRTLNAWV		4	307.928
ISPRTLNAWVKVV		1	1483.89
ISPRTLNAWVKVV		2	742.447
ISPRTLNAWVKVV		3	495.3
ISPRTLNAWVKVV		4	371.727
ISPRTLNAWVKV		1	1384.82
ISPRTLNAWVKV		2	692.913
ISPRTLNAWVKV		3	462.278
ISPRTLNAWVKV		4	346.96
ISPRTLNAWVK		1	1285.75
ISPRTLNAWVK		2	643.378
ISPRTLNAWVK		3	429.255
ISPRTLNAWVK		4	322.193
ISPRTLNAWV		1	1157.65
ISPRTLNAWV		2	579.331
ISPRTLNAWV		3	386.556
ISPRTLNAWV		4	290.169
SPRTLNAWVKVV		1	1370.8
SPRTLNAWVKVV		2	685.905
SPRTLNAWVKVV		3	457.606
SPRTLNAWVKVV		4	343.456
SPRTLNAWVKV		1	1271.73
SPRTLNAWVKV		2	636.371
SPRTLNAWVKV		3	424.583
SPRTLNAWVKV		4	318.689
SPRTLNAWVK		1	1172.67
SPRTLNAWVK		2	586.836
SPRTLNAWVK		3	391.56
SPRTLNAWVK		4	293.922
SPRTLNAWV		1	1044.57
SPRTLNAWV		2	522.789
SPRTLNAWV		3	348.862
SPRTLNAWV		4	261.898
VDRFYKTLRAEQASQ		1	1812.95
VDRFYKTLRAEQASQ		2	906.977
VDRFYKTLRAEQASQ		3	604.987
VDRFYKTLRAEQASQ		4	453.992
VDRFYKTLRAEQAS		1	1684.89
VDRFYKTLRAEQAS		2	842.948
VDRFYKTLRAEQAS		3	562.301
VDRFYKTLRAEQAS		4	421.978
VDRFYKTLRAEQA		1	1597.86
VDRFYKTLRAEQA		2	799.432
VDRFYKTLRAEQA		3	533.29
VDRFYKTLRAEQA		4	400.22
VDRFYKTLRAEQ		1	1526.82
VDRFYKTLRAEQ		2	763.913
VDRFYKTLRAEQ		3	509.611
VDRFYKTLRAEQ		4	382.46
DRFYKTLRAEQASQ		1	1713.88
DRFYKTLRAEQASQ		2	857.443
DRFYKTLRAEQASQ		3	571.964
DRFYKTLRAEQASQ		4	429.225
DRFYKTLRAEQAS		1	1585.82
DRFYKTLRAEQAS		2	793.414
DRFYKTLRAEQAS		3	529.278
DRFYKTLRAEQAS		4	397.21
DRFYKTLRAEQA		1	1498.79
DRFYKTLRAEQA		2	749.898
DRFYKTLRAEQA		3	500.268
DRFYKTLRAEQA		4	375.452
DRFYKTLRAEQ		1	1427.75
DRFYKTLRAEQ		2	714.379
DRFYKTLRAEQ		3	476.589
DRFYKTLRAEQ		4	357.693
RFYKTLRAEQASQ		1	1598.85
RFYKTLRAEQASQ		2	799.93
RFYKTLRAEQASQ		3	533.622
RFYKTLRAEQASQ		4	400.468
RFYKTLRAEQAS		1	1470.79
RFYKTLRAEQAS		2	735.9
RFYKTLRAEQAS		3	490.936
RFYKTLRAEQAS		4	368.454
RFYKTLRAEQA		1	1383.76
RFYKTLRAEQA		2	692.384
RFYKTLRAEQA		3	461.925
RFYKTLRAEQA		4	346.696
RFYKTLRAEQ		1	1312.72
RFYKTLRAEQ		2	656.866
RFYKTLRAEQ		3	438.246
RFYKTLRAEQ		4	328.936
FYKTLRAEQASQ		1	1442.75
FYKTLRAEQASQ		2	721.879
FYKTLRAEQASQ		3	481.588
FYKTLRAEQASQ		4	361.443
FYKTLRAEQAS		1	1314.69
FYKTLRAEQAS		2	657.85
FYKTLRAEQAS		3	438.902
FYKTLRAEQAS		4	329.428
FYKTLRAEQA		1	1227.66
FYKTLRAEQA		2	614.334
FYKTLRAEQA		3	409.892
FYKTLRAEQA		4	307.67
FYKTLRAEQ		1	1156.62
FYKTLRAEQ		2	578.815
FYKTLRAEQ		3	386.213
FYKTLRAEQ		4	289.911
