# Supplementary material for: Strategy for Identifying Dendritic Cell-Processed CD4+ T Cell Epitopes from the HIV Gag p24 Protein
Source: PLoS One. 2012 Jul 30;7(7):e41897. doi: 10.1371/journal.pone.0041897 (PMC3408443; doi:10.1371/journal.pone.0041897)
Supplement: Table S2 — List of identified DC MHC II-bound peptides. Peptide sequences were analyzed by tandem MS and identified by searching the IPI database for mouse protein sequences plus the HIV gag p24 protein sequence using the X! Tandem algorithm (see Materials and Methods), allowing for enzymatic cleavage between any pair of amino acids. Only peptides with mass accuracy better than 20 ppm and 0.4 Da for precursors and fragments, respectively, were included. (XLS) [file pone.0041897.s010.xls]

## Sheet: GPM00300002159_more
Table S2
Protein Identifier	Protein Identifier	peptide
	IPI00110808.1 (IPI:IPI00110808.1|SWISS-PROT:P01904) Tax_Id=10090 Gene_Symbol=H2-Ea...	ASFEAQGALANIAVDKA
	IPI00110808.1 (IPI:IPI00110808.1|SWISS-PROT:P01904) Tax_Id=10090 Gene_Symbol=H2-Ea...	ASFEAQGALANIAVDK
	IPI00110808.1 (IPI:IPI00110808.1|SWISS-PROT:P01904) Tax_Id=10090 Gene_Symbol=H2-Ea...	ASFEAQGALANIAVDKA
	IPI00110808.1 (IPI:IPI00110808.1|SWISS-PROT:P01904) Tax_Id=10090 Gene_Symbol=H2-Ea...	ASFEAQGALANIAVDK
	IPI00110808.1 (IPI:IPI00110808.1|SWISS-PROT:P01904) Tax_Id=10090 Gene_Symbol=H2-Ea...	ASFEAQGALANIAVDK
	IPI00110808.1 (IPI:IPI00110808.1|SWISS-PROT:P01904) Tax_Id=10090 Gene_Symbol=H2-Ea...	ASFEAQGALANIAVDKA
	IPI00110808.1 (IPI:IPI00110808.1|SWISS-PROT:P01904) Tax_Id=10090 Gene_Symbol=H2-Ea...	ASFEAQGALANIAVDK
	IPI00110808.1 (IPI:IPI00110808.1|SWISS-PROT:P01904) Tax_Id=10090 Gene_Symbol=H2-Ea...	ASFEAQGALANIAVDKA
	IPI00110808.1 (IPI:IPI00110808.1|SWISS-PROT:P01904) Tax_Id=10090 Gene_Symbol=H2-Ea...	ASFEAQGALANIAVDK
	IPI00110808.1 (IPI:IPI00110808.1|SWISS-PROT:P01904) Tax_Id=10090 Gene_Symbol=H2-Ea...	FEAQGALANIAVDK
	IPI00461209.3 (IPI:IPI00461209.3|SWISS-PROT:Q9D5Z7|ENSEMBL:ENSMUSP00000070557|REFSEQ:NP_082120)...	CCGCSGGCGSSCGGC
	IPI00461209.3 (IPI:IPI00461209.3|SWISS-PROT:Q9D5Z7|ENSEMBL:ENSMUSP00000070557|REFSEQ:NP_082120)...	CSSCGDCKGGCGSCG
	IPI00461209.3 (IPI:IPI00461209.3|SWISS-PROT:Q9D5Z7|ENSEMBL:ENSMUSP00000070557|REFSEQ:NP_082120)...	CGSCGGCGSCGGCGSCGCCQSSCCK
	IPI00125058.2 (IPI:IPI00125058.2|SWISS-PROT:Q61789-1|ENSEMBL:ENSMUSP00000089703|REFSEQ:NP_034810)...	RAPRSLPLLLTLLLPLLLRMSPSWSVVG
	IPI00125058.2 (IPI:IPI00125058.2|SWISS-PROT:Q61789-1|ENSEMBL:ENSMUSP00000089703|REFSEQ:NP_034810)...	QHHTCGDTCNRCCA
	IPI00125058.2 (IPI:IPI00125058.2|SWISS-PROT:Q61789-1|ENSEMBL:ENSMUSP00000089703|REFSEQ:NP_034810)...	QAGHYGNAIHGSCRVCPCPHTNSFATGCAV
	IPI00553341.1 (IPI:IPI00553341.1|TREMBL:Q8BXL8) Tax_Id=10090 Gene_Symbol=Ush2a Putative...	TDLRVFTAYEIIVGACTQAGCTNSSQVIL
	IPI00553341.1 (IPI:IPI00553341.1|TREMBL:Q8BXL8) Tax_Id=10090 Gene_Symbol=Ush2a Putative...	SDPVSVEMPPGGE
	IPI00323571.1 (IPI:IPI00323571.1|SWISS-PROT:P08226|TREMBL:Q3TX45;Q3TXU4;Q3UBS0;Q3UEE7;Q3UF21;Q4FK40;Q6GTX3;Q8C6E4|ENSEMBL:ENSMUSP00000003066|REFSEQ:NP_033826)...	ELEEQLGPVAEETR
	IPI00323571.1 (IPI:IPI00323571.1|SWISS-PROT:P08226|TREMBL:Q3TX45;Q3TXU4;Q3UBS0;Q3UEE7;Q3UF21;Q4FK40;Q6GTX3;Q8C6E4|ENSEMBL:ENSMUSP00000003066|REFSEQ:NP_033826)...	EIFQARLKGWFEPIVEDMHRQWANLM
	IPI00460615.3 (IPI:IPI00460615.3|TREMBL:B1AQA7|ENSEMBL:ENSMUSP00000103064;ENSMUSP00000103065|REFSEQ:NP_001119794;XP_001472140|VEGA:OTTMUSP00000002394)...	VSSCCGSVCSEEGCGQGCCQPS
	IPI00226615.1 (IPI:IPI00226615.1|SWISS-PROT:P28704-2|ENSEMBL:ENSMUSP00000112311)...	RGKDKDGDGDGAGGAPEEMPVDRI
	IPI00134804.7 (IPI:IPI00134804.7|SWISS-PROT:P53784|TREMBL:A2AM37;Q4VBD8;Q5RKW0;Q6P564;Q80XF1|ENSEMBL:ENSMUSP00000049633|REFSEQ:NP_033263|VEGA:OTTMUSP00000019219)...	PPPALPQMHRYDMAGLQYSPMMPPGAQSYMNAAAAA
	IPI00134804.7 (IPI:IPI00134804.7|SWISS-PROT:P53784|TREMBL:A2AM37;Q4VBD8;Q5RKW0;Q6P564;Q80XF1|ENSEMBL:ENSMUSP00000049633|REFSEQ:NP_033263|VEGA:OTTMUSP00000019219)...	MYLPPGGDAADAASPLPGG
	IPI00321321.3 (IPI:IPI00321321.3|SWISS-PROT:Q01098|TREMBL:A2A6S2|ENSEMBL:ENSMUSP00000003351;ENSMUSP00000102164|REFSEQ:NP_034480|VEGA:OTTMUSP00000003841)...	EGRDFSFSPGGYLVQP
	IPI00321321.3 (IPI:IPI00321321.3|SWISS-PROT:Q01098|TREMBL:A2A6S2|ENSEMBL:ENSMUSP00000003351;ENSMUSP00000102164|REFSEQ:NP_034480|VEGA:OTTMUSP00000003841)...	SFSPGGYLVQPTMVVIALNRHRLWEMVGRWDHGV
	IPI00321321.3 (IPI:IPI00321321.3|SWISS-PROT:Q01098|TREMBL:A2A6S2|ENSEMBL:ENSMUSP00000003351;ENSMUSP00000102164|REFSEQ:NP_034480|VEGA:OTTMUSP00000003841)...	FTRSNPLPARCTGHACACPCPQSRPSCRHVAQTQS
	IPI00221418.6 (IPI:IPI00221418.6|SWISS-PROT:Q8BG07-1|ENSEMBL:ENSMUSP00000067002|REFSEQ:NP_849242)...	SLQAFSNPSAGISVDVK
	IPI00348717.6 (IPI:IPI00348717.6|TREMBL:Q3TPY8;Q3UYT9|REFSEQ:NP_001160053) Tax_Id=10090...	LYALAMVYSGQLKSRKSYMIPENEFHHKDPPPRN
	IPI00348717.6 (IPI:IPI00348717.6|TREMBL:Q3TPY8;Q3UYT9|REFSEQ:NP_001160053) Tax_Id=10090...	QPSGPCSGLPSSIGSMCK
	IPI00420683.3 (IPI:IPI00420683.3|SWISS-PROT:Q6PAL7|ENSEMBL:ENSMUSP00000047113;ENSMUSP00000101534;ENSMUSP00000101535;ENSMUSP00000101536|REFSEQ:NP_666267|VEGA:OTTMUSP00000010728;OTTMUSP00000010773;OTTMUSP00000010774)...	GIGKKKKVVAVAAPGLVGPGLTEL
	IPI00915038.1 (IPI:IPI00915038.1|REFSEQ:NP_001129968) Tax_Id=10090 Gene_Symbol=8430426H19Rik...	LNILNVVKPLLYMLTVMPKGMKGFI
	IPI00653728.1 (IPI:IPI00653728.1|SWISS-PROT:Q3UNB8|ENSEMBL:ENSMUSP00000098203|REFSEQ:NP_001028977)...	EMEEVSGLENGPVVASTGNRT
	IPI00131138.10 (IPI:IPI00131138.10|SWISS-PROT:Q8BTM8-1) Tax_Id=10090 Gene_Symbol=Flna...	GAGTGGLGLAVEGPSEAKMSC
	IPI00464279.5 (IPI:IPI00464279.5|SWISS-PROT:Q811D2|ENSEMBL:ENSMUSP00000007971) Tax_Id=10090...	GAADGGADVKPQSG
	IPI00135311.2 (IPI:IPI00135311.2|SWISS-PROT:Q9D338|TREMBL:Q3URF5;Q6P8U3|ENSEMBL:ENSMUSP00000032124|REFSEQ:NP_080766|VEGA:OTTMUSP00000027669)...	WIEFDMMREYDTSKIEAALWEE
	IPI00118892.6 (IPI:IPI00118892.6|SWISS-PROT:Q61233|TREMBL:Q3TJX0;Q3U6N7;Q3U6Z1;Q3U9M7|ENSEMBL:ENSMUSP00000106541|REFSEQ:NP_032905|VEGA:OTTMUSP00000029452;OTTMUSP00000029453;OTTMUSP00000029783)...	SIASFKDPKISTSLPV
	IPI00129276.2 (IPI:IPI00129276.2|SWISS-PROT:P23116|TREMBL:Q3TKF9;Q3TRH1;Q3UEK3;Q3UL99;Q3UM46;Q6A0B9|ENSEMBL:ENSMUSP00000025955|REFSEQ:NP_034253)...	EEEQRRAEEQMLKEREERERAERAK
	IPI00153301.4 (IPI:IPI00153301.4|SWISS-PROT:Q8R0W6|ENSEMBL:ENSMUSP00000025293|REFSEQ:NP_075372)...	APPPYSSITAESAA
	IPI00131279.1 (IPI:IPI00131279.1|SWISS-PROT:Q03391) Tax_Id=10090 Gene_Symbol=Grin2d...	SQPLLGGGAGGPSAGAPTAPPPRRT
	IPI00136574.2 (IPI:IPI00136574.2|SWISS-PROT:Q6PHN1|TREMBL:Q9D3U5|ENSEMBL:ENSMUSP00000050996|REFSEQ:NP_082021|VEGA:OTTMUSP00000004596)...	EQGHAKGKPTPCPGPPTSEPQDPQE
	IPI00350858.3 (IPI:IPI00350858.3|SWISS-PROT:Q5HZK2|ENSEMBL:ENSMUSP00000078260|REFSEQ:NP_001009948|VEGA:OTTMUSP00000016882)...	AVASLFLLLGVAALTTGYAV
	IPI00756335.2 (IPI:IPI00756335.2|TREMBL:Q20D61|ENSEMBL:ENSMUSP00000111171|VEGA:OTTMUSP00000038346)...	GEMQFICTYCGVNFPEMSHLQAHQL
	IPI00134915.1 (IPI:IPI00134915.1|SWISS-PROT:Q9D2J7|ENSEMBL:ENSMUSP00000028726;ENSMUSP00000113881|REFSEQ:NP_783598|VEGA:OTTMUSP00000041620;OTTMUSP00000041622)...	KDGGFKAASKEIRRAERTAAKLA
	IPI00387602.1 (IPI:IPI00387602.1|SWISS-PROT:Q6P9S0|ENSEMBL:ENSMUSP00000050211|REFSEQ:NP_941027|VEGA:OTTMUSP00000034296)...	KKARKGKGDLQPQLDSALQDVNDMY
	IPI00221478.1 (IPI:IPI00221478.1|SWISS-PROT:Q8BG54|ENSEMBL:ENSMUSP00000048313;ENSMUSP00000105710|REFSEQ:NP_780676|VEGA:OTTMUSP00000016606;OTTMUSP00000016607)...	GMGFATNAMNI
	IPI00351131.1 (IPI:IPI00351131.1|TREMBL:Q3UGT0|ENSEMBL:ENSMUSP00000095698|REFSEQ:NP_001028584)...	PVSRCPSSLPDHQH
	IPI00330255.3 (IPI:IPI00330255.3|TREMBL:Q6PDJ3|ENSEMBL:ENSMUSP00000077498) Tax_Id=10090...	VCNVDHQNKAGYTPIMLA
	IPI00323238.5 (IPI:IPI00323238.5|TREMBL:Q80V17;Q80V59;Q91Z33|ENSEMBL:ENSMUSP00000037600;ENSMUSP00000047672|REFSEQ:NP_821172|VEGA:OTTMUSP00000018899)...	QRDLNRKMVENVAFGAFDQWWESKE
	IPI00318019.1 (IPI:IPI00318019.1|TREMBL:Q9CX77|ENSEMBL:ENSMUSP00000020363) Tax_Id=10090...	RTARNSAASQIATTANTVPYS
	IPI00117494.2 (IPI:IPI00117494.2|SWISS-PROT:P42581) Tax_Id=10090 Gene_Symbol=Hmx3...	HPVVSSVPLLRP
	IPI00750771.5 (IPI:IPI00750771.5|ENSEMBL:ENSMUSP00000042617;ENSMUSP00000110241|VEGA:OTTMUSP00000012344)...	CLFQAEDRDDMLSWIKTIQESSNLN
	IPI00129112.1 (IPI:IPI00129112.1|SWISS-PROT:Q9Z0G2|TREMBL:Q0VAW8;Q684J2|ENSEMBL:ENSMUSP00000002081|REFSEQ:NP_062658|VEGA:OTTMUSP00000019243)...	LQGLLGSDDEEQEDPKDYC
	IPI00471054.5 (IPI:IPI00471054.5|TREMBL:Q66X24|ENSEMBL:ENSMUSP00000083450|REFSEQ:XP_001481360)...	IIKGFKESNINMYFHIMIR
	IPI00107954.3 (IPI:IPI00107954.3|TREMBL:Q3UUV0;Q70KX6;Q8BIT2|ENSEMBL:ENSMUSP00000108958|VEGA:OTTMUSP00000013932)...	QMDTCEDQDSLVGPDSMLSE
	IPI00115973.5 (IPI:IPI00115973.5|SWISS-PROT:P11680|TREMBL:A2AE15|ENSEMBL:ENSMUSP00000001156|REFSEQ:NP_032849|VEGA:OTTMUSP00000018689)...	RSCSAPAPSHQ
	IPI00131111.2 (IPI:IPI00131111.2|TREMBL:Q3UL03|ENSEMBL:ENSMUSP00000097089|REFSEQ:NP_032765)...	GVEVAMGSEQ
	IPI00120262.1 (IPI:IPI00120262.1|SWISS-PROT:Q60764) Tax_Id=10090 Gene_Symbol=Mkrn3...	SPAIEREHMAMGMGMPMPVPMP
	IPI00132738.1 (IPI:IPI00132738.1|TREMBL:Q9CQM7|ENSEMBL:ENSMUSP00000046325|REFSEQ:NP_079777)...	QSGGSGCGHSSGDC
	IPI00137544.1 (IPI:IPI00137544.1|SWISS-PROT:P32300|TREMBL:A2AD37;B1ACW5;Q8BLP9|ENSEMBL:ENSMUSP00000050077|REFSEQ:NP_038650|VEGA:OTTMUSP00000011796)...	ELQSSPLVNLSDAFPSAFPS
	IPI00410986.3 (IPI:IPI00410986.3|SWISS-PROT:Q7TNT2-1|TREMBL:B2KFC5|ENSEMBL:ENSMUSP00000032443|VEGA:OTTMUSP00000031911;OTTMUSP00000042643)...	KAKQHLRRLRNIHYLFNTALFLIIW
	IPI00551200.1 (IPI:IPI00551200.1|TREMBL:A2A588|ENSEMBL:ENSMUSP00000100535|REFSEQ:NP_001078995|VEGA:OTTMUSP00000005151)...	QSSCCQPCCSQTSCCQP
	IPI00313236.3 (IPI:IPI00313236.3|SWISS-PROT:Q4LDG0|TREMBL:Q14C57;Q3UNC6|ENSEMBL:ENSMUSP00000032539|REFSEQ:NP_033538|VEGA:OTTMUSP00000033716)...	KKLTLLLLLLLLVGLGQPPWPAAM
	IPI00229739.4 (IPI:IPI00229739.4|SWISS-PROT:Q7TSI1|ENSEMBL:ENSMUSP00000047327|REFSEQ:NP_898855|VEGA:OTTMUSP00000002735)...	AQIRAQPLINLQLVNASLY
	IPI00410795.1 (IPI:IPI00410795.1|SWISS-PROT:Q8C0X2-1|TREMBL:B5AFL0|ENSEMBL:ENSMUSP00000077644|REFSEQ:NP_083222)...	IILVRAGLGLDPQALKHLKGVCLRL
	IPI00554992.2 (IPI:IPI00554992.2|TREMBL:Q5DTN3|ENSEMBL:ENSMUSP00000108582) Tax_Id=10090...	ELSLCHVADAGSPGMQRRR
	IPI00828769.3 (IPI:IPI00828769.3|TREMBL:B1AXV8|ENSEMBL:ENSMUSP00000109045|REFSEQ:XP_001475649)...	LTLIESDTPLMDSGSE
	IPI00125974.1 (IPI:IPI00125974.1|SWISS-PROT:Q924S7|ENSEMBL:ENSMUSP00000090987|REFSEQ:NP_277058)...	MLYHCMSDPEGDYTDPC
	IPI00134988.1 (IPI:IPI00134988.1|SWISS-PROT:Q923E4|TREMBL:Q3USJ2;Q53Z05|ENSEMBL:ENSMUSP00000020257;ENSMUSP00000112595|REFSEQ:NP_062786|VEGA:OTTMUSP00000040277)...	CEAASAAAPAALW
	IPI00229093.5 (IPI:IPI00229093.5|TREMBL:B1AX85;Q8CEL1|ENSEMBL:ENSMUSP00000061776|REFSEQ:NP_898949|VEGA:OTTMUSP00000018751)...	LGLGLILGLGLGLGLGLGLNSGF
	IPI00229093.5 (IPI:IPI00229093.5|TREMBL:B1AX85;Q8CEL1|ENSEMBL:ENSMUSP00000061776|REFSEQ:NP_898949|VEGA:OTTMUSP00000018751)...	GLGLILGLGLGLGLGLGLNSGFGLSL
	IPI00229093.5 (IPI:IPI00229093.5|TREMBL:B1AX85;Q8CEL1|ENSEMBL:ENSMUSP00000061776|REFSEQ:NP_898949|VEGA:OTTMUSP00000018751)...	ASLDAVHQVSTDNVAIEDDSVGSIMKEMDENIG
	IPI00310658.5 (IPI:IPI00310658.5|SWISS-PROT:Q8VC28|TREMBL:Q54A37;Q571M4|ENSEMBL:ENSMUSP00000021634|REFSEQ:NP_038806|VEGA:OTTMUSP00000035131)...	KNKRSPALIALRYLIQRGIVPL
	IPI00415558.1 (IPI:IPI00415558.1|SWISS-PROT:Q8CC35-3|TREMBL:Q3TBE2;Q3TY32;Q3URF1|ENSEMBL:ENSMUSP00000110973|REFSEQ:NP_001103445|VEGA:OTTMUSP00000044581;OTTMUSP00000044582)...	TQQSSPNPPDTEVPSPAADI
	IPI00119259.1 (IPI:IPI00119259.1|SWISS-PROT:P43345) Tax_Id=10090 Gene_Symbol=Tlx1...	GAYGAGGPGGPGGPAGGGGGACSMGPLPGSYNVNMDLAGG
	IPI00119259.1 (IPI:IPI00119259.1|SWISS-PROT:P43345) Tax_Id=10090 Gene_Symbol=Tlx1...	DLAGGPGPGGDGGGGGAARR
	IPI00228590.2 (IPI:IPI00228590.2|SWISS-PROT:Q9CQU1|TREMBL:A2ARQ8|ENSEMBL:ENSMUSP00000049548;ENSMUSP00000087372|REFSEQ:NP_001075444;NP_080496|VEGA:OTTMUSP00000016322;OTTMUSP00000016380)...	EVMEVEDEGRSGEESESESEYEEY
	IPI00378237.7 (IPI:IPI00378237.7|SWISS-PROT:Q8C190-1|TREMBL:Q8VDI6|ENSEMBL:ENSMUSP00000113575|REFSEQ:NP_082476|VEGA:OTTMUSP00000038946)...	QRQMMENLVIAKAREETL
	IPI00137336.1 (IPI:IPI00137336.1|SWISS-PROT:Q9QZF2|TREMBL:Q3U379;Q3U3U3;Q8CD04|ENSEMBL:ENSMUSP00000047199|REFSEQ:NP_057905)...	ASDDGSGSGSGGGCPDDTCG
	IPI00310240.4 (IPI:IPI00310240.4|TREMBL:Q3V2Z4;Q8CEX0|ENSEMBL:ENSMUSP00000099788|REFSEQ:NP_001103681|VEGA:OTTMUSP00000006659)...	GKPIEASIRGELSGDF
	IPI00128028.1 (IPI:IPI00128028.1|SWISS-PROT:Q91WD9|TREMBL:Q5NCL7|ENSEMBL:ENSMUSP00000021770|REFSEQ:NP_663374|VEGA:OTTMUSP00000000556)...	YDVSKTGALEGPEVDGFVKDMME
	IPI00111520.4 (IPI:IPI00111520.4|SWISS-PROT:Q9EQT6|TREMBL:A2AGX5|ENSEMBL:ENSMUSP00000028648|REFSEQ:NP_109650|VEGA:OTTMUSP00000015416)...	SVKVTLKHQAQKLKKKQTKRAK
	IPI00117919.1 (IPI:IPI00117919.1|SWISS-PROT:Q61179|TREMBL:Q3UKQ7;Q924T6|ENSEMBL:ENSMUSP00000062506|REFSEQ:NP_032420|VEGA:OTTMUSP00000036982)...	SDSGSNIGGGGNGSNR
	IPI00311181.1 (IPI:IPI00311181.1|SWISS-PROT:Q9JJZ6|TREMBL:Q3U2G6;Q6J4Q0|ENSEMBL:ENSMUSP00000067680|REFSEQ:NP_067341)...	AAPPSPAWSEPEAALEQEPGPAGSG
	IPI00311181.1 (IPI:IPI00311181.1|SWISS-PROT:Q9JJZ6|TREMBL:Q3U2G6;Q6J4Q0|ENSEMBL:ENSMUSP00000067680|REFSEQ:NP_067341)...	HARRHANFHPGMLQRRGGGSRTGSLSDYS
	IPI00405270.1 (IPI:IPI00405270.1|TREMBL:Q8C5D5|ENSEMBL:ENSMUSP00000068936) Tax_Id=10090...	EQPQHS
	IPI00387397.3 (IPI:IPI00387397.3|TREMBL:Q3U8P1;Q3UAA2;Q8BK77;Q9D178;Q9ER81|ENSEMBL:ENSMUSP00000067353;ENSMUSP00000095133;ENSMUSP00000107383|REFSEQ:NP_001153652;NP_001153653;NP_001153654;NP_071724|VEGA:OTTMUSP00000024677;OTTMUSP00000024678;OTTMUS...	HPFLLGPPL
