# Supplementary material for: Strategy for Identifying Dendritic Cell-Processed CD4+ T Cell Epitopes from the HIV Gag p24 Protein
Source: PLoS One. 2012 Jul 30;7(7):e41897. doi: 10.1371/journal.pone.0041897 (PMC3408443; doi:10.1371/journal.pone.0041897)
Supplement: Table S4 — List of all theoretically predicted peptides, m/z ratios and relative intensities for the isotope distributions, calculated by EpiSifter from the HIV gag p24 protein sequence (aa 133–363 derived from HIV isolate BH10). (XLSX) [file pone.0041897.s012.xlsx]

## Sheet: gag.fasta.1e7.out.addedO
Table S4
peptide	relative intensity (isotope peak 1)	relative intensity (isotope peak 2)	relative intensity (isotope peak 3)	m/z (charge = 1, isotope peak 1)	m/z (charge = 1, isotope peak 2)	m/z (charge = 1, isotope peak 3)	m/z (charge = 2, isotope peak 1)	m/z (charge = 2, isotope peak 2)	m/z (charge = 2, isotope peak 3)	m/z (charge = 3, isotope peak 1)	m/z (charge = 3, isotope peak 2)	m/z (charge = 3, isotope peak 3)	m/z (charge = 4, isotope peak 1)	m/z (charge = 4, isotope peak 2)	m/z (charge = 4, isotope peak 3)
PIVQNIQ	1	0.453783	0.120903	811.467	812.471	813.474	406.237	406.739	407.241	271.161	271.495	271.829	203.622	203.873	204.124
IVQNIQG	1	0.419628	0.106132	771.436	772.439	773.443	386.222	386.723	387.225	257.817	258.151	258.486	193.614	193.865	194.116
VQNIQGQ	1	0.411822	0.10497	786.41	787.414	788.417	393.709	394.211	394.712	262.808	263.143	263.477	197.358	197.609	197.86
QNIQGQM	1	0.41995	0.15306	818.383	819.386	820.389	409.695	410.197	410.698	273.466	273.8	274.135	205.351	205.602	205.853
QNIQGQM+O1	1	0.42033	0.155224	834.377	835.381	836.384	417.692	418.194	418.696	278.797	279.132	279.466	209.35	209.601	209.851
NIQGQMV	1	0.416118	0.149867	789.392	790.396	791.399	395.2	395.701	396.203	263.802	264.137	264.471	198.104	198.354	198.605
NIQGQMV+O1	1	0.416498	0.15203	805.387	806.391	807.394	403.197	403.699	404.201	269.134	269.468	269.803	202.102	202.353	202.604
IQGQMVH	1	0.441917	0.159291	812.408	813.412	814.415	406.708	407.209	407.711	271.474	271.809	272.143	203.858	204.108	204.359
IQGQMVH+O1	1	0.442297	0.161464	828.403	829.407	830.41	414.705	415.207	415.709	276.806	277.14	277.475	207.856	208.107	208.358
QGQMVHQ	1	0.434283	0.157169	827.383	828.386	829.39	414.195	414.697	415.198	276.466	276.8	277.135	207.601	207.852	208.103
QGQMVHQ+O1	1	0.434663	0.159339	843.378	844.381	845.384	422.193	422.694	423.196	281.797	282.132	282.466	211.6	211.851	212.102
GQMVHQA	1	0.407253	0.144532	770.361	771.365	772.368	385.684	386.186	386.688	257.459	257.793	258.128	193.346	193.597	193.847
GQMVHQA+O1	1	0.407633	0.146691	786.356	787.36	788.363	393.682	394.183	394.685	262.79	263.125	263.459	197.345	197.595	197.846
QMVHQAI	1	0.453305	0.163692	826.424	827.427	828.431	413.716	414.217	414.719	276.146	276.481	276.815	207.361	207.612	207.863
QMVHQAI+O1	1	0.453685	0.165869	842.419	843.422	844.426	421.713	422.215	422.716	281.478	281.812	282.147	211.36	211.611	211.862
MVHQAIS	1	0.426929	0.152415	785.397	786.401	787.404	393.202	393.704	394.206	262.471	262.805	263.14	197.105	197.356	197.606
MVHQAIS+O1	1	0.427309	0.154582	801.392	802.396	803.399	401.2	401.701	402.203	267.802	268.137	268.471	201.104	201.354	201.605
VHQAISP	1	0.418751	0.10362	751.41	752.413	753.416	376.208	376.71	377.212	251.141	251.476	251.81	188.608	188.859	189.11
HQAISPR	1	0.44152	0.113543	808.442	809.446	810.449	404.725	405.227	405.728	270.152	270.487	270.821	202.866	203.117	203.368
QAISPRT	1	0.411958	0.102765	772.431	773.435	774.438	386.719	387.221	387.723	258.149	258.483	258.817	193.863	194.114	194.365
AISPRTL	1	0.419673	0.104463	757.457	758.46	759.463	379.232	379.734	380.235	253.157	253.492	253.826	190.12	190.37	190.621
ISPRTLN	1	0.435131	0.112497	800.462	801.466	802.469	400.735	401.237	401.738	267.492	267.827	268.161	200.871	201.122	201.373
SPRTLNA	1	0.399833	0.098394	758.416	759.419	760.422	379.711	380.213	380.715	253.477	253.811	254.146	190.359	190.61	190.861
PRTLNAW	1	0.494178	0.137892	857.463	858.466	859.47	429.235	429.737	430.238	286.492	286.827	287.161	215.121	215.372	215.623
RTLNAWV	1	0.49497	0.138139	859.478	860.482	861.485	430.243	430.745	431.246	287.164	287.499	287.833	215.625	215.876	216.127
TLNAWVK	1	0.487158	0.134407	831.472	832.476	833.479	416.24	416.741	417.243	277.829	278.163	278.498	208.624	208.874	209.125
LNAWVKV	1	0.498706	0.137861	829.493	830.496	831.5	415.25	415.752	416.254	277.169	277.504	277.838	208.129	208.38	208.63
NAWVKVV	1	0.48656	0.132215	815.477	816.481	817.484	408.242	408.744	409.246	272.497	272.832	273.166	204.625	204.876	205.126
AWVKVVE	1	0.495253	0.138298	830.477	831.48	832.484	415.742	416.244	416.746	277.497	277.832	278.166	208.375	208.626	208.876
WVKVVEE	1	0.51889	0.153995	888.483	889.486	890.489	444.745	445.247	445.748	296.832	297.167	297.501	222.876	223.127	223.378
VKVVEEK	1	0.462574	0.126861	830.498	831.502	832.505	415.753	416.254	416.756	277.504	277.839	278.173	208.38	208.631	208.882
KVVEEKA	1	0.439388	0.116515	802.467	803.47	804.474	401.737	402.239	402.74	268.16	268.495	268.829	201.372	201.623	201.874
VVEEKAF	1	0.469922	0.129724	821.44	822.444	823.447	411.224	411.725	412.227	274.485	274.819	275.154	206.116	206.366	206.617
VEEKAFS	1	0.446539	0.122045	809.404	810.407	811.411	405.206	405.707	406.209	270.473	270.807	271.142	203.106	203.357	203.608
EEKAFSP	1	0.445973	0.121337	807.388	808.392	809.395	404.198	404.699	405.201	269.801	270.135	270.47	202.603	202.853	203.104
EKAFSPE	1	0.445973	0.121337	807.388	808.392	809.395	404.198	404.699	405.201	269.801	270.135	270.47	202.603	202.853	203.104
KAFSPEV	1	0.445497	0.117167	777.414	778.417	779.421	389.211	389.712	390.214	259.81	260.144	260.478	195.109	195.36	195.611
AFSPEVI	1	0.44227	0.115613	762.403	763.407	764.41	381.705	382.207	382.709	254.806	255.14	255.475	191.356	191.607	191.858
FSPEVIP	1	0.464625	0.126178	788.419	789.422	790.426	394.713	395.215	395.716	263.478	263.812	264.147	197.86	198.111	198.362
SPEVIPM	1	0.427682	0.154702	772.391	773.394	774.398	386.699	387.201	387.702	258.135	258.47	258.804	193.853	194.104	194.355
SPEVIPM+O1	1	0.428062	0.156869	788.386	789.389	790.393	394.697	395.198	395.7	263.467	263.801	264.136	197.852	198.103	198.354
PEVIPMF	1	0.495105	0.18342	832.427	833.431	834.434	416.717	417.219	417.721	278.147	278.482	278.816	208.862	209.113	209.364
PEVIPMF+O1	1	0.495485	0.185613	848.422	849.426	850.429	424.715	425.216	425.718	283.479	283.813	284.148	212.861	213.112	213.363
EVIPMFS	1	0.472566	0.174507	822.407	823.41	824.413	411.707	412.209	412.71	274.807	275.142	275.476	206.357	206.608	206.859
EVIPMFS+O1	1	0.472946	0.176691	838.402	839.405	840.408	419.704	420.206	420.708	280.139	280.473	280.808	210.356	210.607	210.858
VIPMFSA	1	0.449395	0.160122	764.401	765.404	766.408	382.704	383.206	383.708	255.472	255.806	256.141	191.856	192.107	192.357
VIPMFSA+O1	1	0.449775	0.162297	780.396	781.399	782.403	390.702	391.203	391.705	260.804	261.138	261.472	195.854	196.105	196.356
IPMFSAL	1	0.46085	0.165816	778.417	779.42	780.423	389.712	390.214	390.715	260.144	260.478	260.813	195.36	195.61	195.861
IPMFSAL+O1	1	0.46123	0.167996	794.412	795.415	796.418	397.709	398.211	398.713	265.475	265.81	266.144	199.358	199.609	199.86
PMFSALS	1	0.42682	0.152006	752.365	753.368	754.371	376.686	377.188	377.689	251.46	251.794	252.129	188.847	189.097	189.348
PMFSALS+O1	1	0.4272	0.154173	768.36	769.363	770.366	384.683	385.185	385.687	256.791	257.126	257.46	192.845	193.096	193.347
MFSALSE	1	0.427491	0.156334	784.355	785.358	786.361	392.681	393.183	393.684	262.123	262.457	262.792	196.844	197.095	197.346
MFSALSE+O1	1	0.427871	0.158501	800.349	801.353	802.356	400.678	401.18	401.682	267.455	267.789	268.124	200.843	201.094	201.345
FSALSEG	1	0.38495	0.094122	710.336	711.339	712.342	355.671	356.173	356.675	237.45	237.784	238.119	178.339	178.59	178.841
SALSEGA	1	0.317044	0.070832	634.304	635.308	636.311	317.656	318.157	318.659	212.106	212.441	212.775	159.332	159.582	159.833
ALSEGAT	1	0.328388	0.074418	648.32	649.323	650.327	324.664	325.165	325.667	216.778	217.113	217.447	162.835	163.086	163.337
LSEGATP	1	0.35121	0.082082	674.336	675.339	676.342	337.671	338.173	338.675	225.45	225.784	226.119	169.339	169.59	169.841
SEGATPQ	1	0.343584	0.081605	689.31	690.313	691.317	345.159	345.66	346.162	230.442	230.776	231.11	173.083	173.334	173.585
EGATPQD	1	0.355177	0.087472	717.305	718.308	719.312	359.156	359.658	360.159	239.773	240.108	240.442	180.082	180.333	180.583
GATPQDL	1	0.366407	0.087213	701.346	702.35	703.353	351.177	351.679	352.18	234.454	234.788	235.123	176.092	176.343	176.594
ATPQDLN	1	0.393097	0.099636	758.368	759.371	760.375	379.688	380.189	380.691	253.461	253.795	254.13	190.347	190.598	190.849
TPQDLNT	1	0.404467	0.106305	788.378	789.382	790.385	394.693	395.195	395.696	263.464	263.799	264.133	197.85	198.101	198.352
PQDLNTM	1	0.424081	0.156881	818.371	819.375	820.378	409.689	410.191	410.693	273.462	273.796	274.131	205.348	205.599	205.85
PQDLNTM+O1	1	0.424461	0.159047	834.366	835.37	836.373	417.687	418.188	418.69	278.794	279.128	279.462	209.347	209.598	209.849
QDLNTML	1	0.435869	0.162137	834.403	835.406	836.409	417.705	418.207	418.708	278.806	279.14	279.475	209.356	209.607	209.858
QDLNTML+O1	1	0.436249	0.164307	850.397	851.401	852.404	425.702	426.204	426.706	284.137	284.472	284.806	213.355	213.606	213.857
DLNTMLN	1	0.42452	0.157753	820.387	821.39	822.394	410.697	411.199	411.7	274.134	274.468	274.803	205.852	206.103	206.354
DLNTMLN+O1	1	0.4249	0.159919	836.382	837.385	838.389	418.695	419.196	419.698	279.465	279.8	280.134	209.851	210.102	210.353
LNTMLNT	1	0.424752	0.155427	806.408	807.411	808.414	403.707	404.209	404.711	269.474	269.809	270.143	202.357	202.608	202.859
LNTMLNT+O1	1	0.425132	0.157593	822.403	823.406	824.409	411.705	412.207	412.708	274.806	275.14	275.475	206.356	206.607	206.858
NTMLNTV	1	0.4128	0.150166	792.392	793.395	794.399	396.7	397.201	397.703	264.802	265.137	265.471	198.853	199.104	199.355
NTMLNTV+O1	1	0.41318	0.152328	808.387	809.39	810.394	404.697	405.199	405.7	270.134	270.468	270.803	202.852	203.103	203.354
TMLNTVG	1	0.385773	0.138109	735.371	736.374	737.377	368.189	368.691	369.192	245.795	246.129	246.464	184.598	184.849	185.1
TMLNTVG+O1	1	0.386153	0.14026	751.365	752.369	753.372	376.186	376.688	377.19	251.127	251.461	251.796	188.597	188.848	189.099
MLNTVGG	1	0.362641	0.126957	691.344	692.348	693.351	346.176	346.677	347.179	231.12	231.454	231.789	173.592	173.842	174.093
MLNTVGG+O1	1	0.363021	0.129099	707.339	708.343	709.346	354.173	354.675	355.177	236.451	236.786	237.12	177.59	177.841	178.092
LNTVGGH	1	0.372954	0.085634	697.363	698.366	699.369	349.185	349.687	350.188	233.126	233.46	233.795	175.096	175.347	175.598
NTVGGHQ	1	0.36556	0.085138	712.337	713.341	714.344	356.672	357.174	357.676	238.117	238.452	238.786	178.84	179.091	179.341
TVGGHQA	1	0.350173	0.077764	669.331	670.335	671.338	335.169	335.671	336.173	223.782	224.116	224.451	168.088	168.339	168.59
VGGHQAA	1	0.337995	0.071553	639.321	640.324	641.328	320.164	320.666	321.167	213.778	214.113	214.447	160.586	160.837	161.087
GGHQAAM	1	0.345408	0.119276	671.293	672.296	673.3	336.15	336.652	337.153	224.436	224.77	225.105	168.579	168.83	169.08
GGHQAAM+O1	1	0.345788	0.121412	687.288	688.291	689.295	344.148	344.649	345.151	229.767	230.102	230.436	172.577	172.828	173.079
GHQAAMQ	1	0.384102	0.135204	742.33	743.333	744.337	371.669	372.17	372.672	248.115	248.449	248.784	186.338	186.589	186.84
GHQAAMQ+O1	1	0.384482	0.137355	758.325	759.328	760.332	379.666	380.168	380.669	253.447	253.781	254.115	190.337	190.588	190.838
HQAAMQM	1	0.426579	0.197648	816.349	817.352	818.356	408.678	409.18	409.682	272.788	273.122	273.457	204.843	205.094	205.344
HQAAMQM+O1	1	0.426959	0.199815	832.344	833.347	834.351	416.676	417.177	417.679	278.12	278.454	278.788	208.841	209.092	209.343
HQAAMQM+O2	1	0.427339	0.201982	848.339	849.342	850.346	424.673	425.175	425.676	283.451	283.786	284.12	212.84	213.091	213.342
QAAMQML	1	0.420189	0.194691	792.374	793.378	794.381	396.691	397.192	397.694	264.796	265.131	265.465	198.849	199.1	199.351
QAAMQML+O1	1	0.420569	0.196855	808.369	809.373	810.376	404.688	405.19	405.692	270.128	270.462	270.797	202.848	203.099	203.349
QAAMQML+O2	1	0.420949	0.199019	824.364	825.367	826.371	412.686	413.187	413.689	275.46	275.794	276.128	206.846	207.097	207.348
AAMQMLK	1	0.43175	0.197599	792.411	793.414	794.417	396.709	397.211	397.712	264.808	265.143	265.477	198.858	199.109	199.36
AAMQMLK+O1	1	0.43213	0.199768	808.406	809.409	810.412	404.706	405.208	405.71	270.14	270.474	270.809	202.857	203.108	203.359
AAMQMLK+O2	1	0.43251	0.201937	824.4	825.404	826.407	412.704	413.206	413.707	275.472	275.806	276.141	206.856	207.106	207.357
AMQMLKE	1	0.454942	0.211574	850.416	851.419	852.423	425.712	426.213	426.715	284.144	284.478	284.812	213.359	213.61	213.861
AMQMLKE+O1	1	0.455322	0.213752	866.411	867.414	868.418	433.709	434.211	434.713	289.475	289.81	290.144	217.358	217.609	217.86
AMQMLKE+O2	1	0.455702	0.21593	882.406	883.409	884.413	441.707	442.208	442.71	294.807	295.141	295.476	221.357	221.608	221.859
MQMLKET	1	0.466926	0.219594	880.427	881.43	882.433	440.717	441.219	441.72	294.147	294.482	294.816	220.862	221.113	221.364
MQMLKET+O1	1	0.467306	0.221776	896.422	897.425	898.428	448.714	449.216	449.718	299.479	299.813	300.148	224.861	225.112	225.363
MQMLKET+O2	1	0.467686	0.223958	912.417	913.42	914.423	456.712	457.214	457.715	304.81	305.145	305.479	228.86	229.11	229.361
QMLKETI	1	0.470746	0.175512	862.47	863.474	864.477	431.739	432.24	432.742	288.162	288.496	288.831	216.373	216.624	216.875
QMLKETI+O1	1	0.471126	0.177696	878.465	879.469	880.472	439.736	440.238	440.74	293.493	293.828	294.162	220.372	220.623	220.873
MLKETIN	1	0.459528	0.170728	848.455	849.458	850.461	424.731	425.233	425.734	283.49	283.824	284.159	212.869	213.12	213.371
MLKETIN+O1	1	0.459908	0.172907	864.45	865.453	866.456	432.728	433.23	433.732	288.821	289.156	289.49	216.868	217.119	217.37
LKETINE	1	0.451873	0.125929	846.457	847.46	848.463	423.732	424.234	424.735	282.824	283.158	283.493	212.37	212.62	212.871
KETINEE	1	0.440208	0.125113	862.415	863.419	864.422	431.711	432.213	432.715	288.143	288.478	288.812	216.359	216.61	216.861
ETINEEA	1	0.401437	0.109043	805.357	806.361	807.364	403.182	403.684	404.186	269.124	269.458	269.793	202.095	202.346	202.596
TINEEAA	1	0.378828	0.09597	747.352	748.355	749.359	374.18	374.681	375.183	249.789	250.123	250.458	187.593	187.844	188.095
INEEAAE	1	0.389877	0.102456	775.347	776.35	777.354	388.177	388.679	389.18	259.12	259.455	259.789	194.592	194.843	195.094
NEEAAEW	1	0.450224	0.12729	848.342	849.345	850.349	424.675	425.176	425.678	283.452	283.787	284.121	212.841	213.092	213.343
EEAAEWD	1	0.44605	0.127682	849.326	850.329	851.333	425.167	425.668	426.17	283.78	284.115	284.449	213.087	213.338	213.589
EAAEWDR	1	0.468475	0.13358	876.385	877.388	878.391	438.696	439.198	439.699	292.8	293.134	293.469	219.852	220.102	220.353
AAEWDRV	1	0.468107	0.129312	846.41	847.414	848.417	423.709	424.211	424.712	282.808	283.143	283.477	212.358	212.609	212.86
AEWDRVH	1	0.509911	0.14947	912.432	913.436	914.439	456.72	457.221	457.723	304.816	305.15	305.485	228.864	229.114	229.365
EWDRVHP	1	0.532488	0.161119	938.448	939.451	940.455	469.728	470.229	470.731	313.487	313.822	314.156	235.367	235.618	235.869
WDRVHPV	1	0.532013	0.156879	908.474	909.477	910.48	454.74	455.242	455.744	303.496	303.831	304.165	227.874	228.125	228.376
DRVHPVH	1	0.478606	0.13056	859.453	860.457	861.46	430.23	430.732	431.234	287.156	287.49	287.825	215.619	215.87	216.12
RVHPVHA	1	0.466635	0.120732	815.463	816.467	817.47	408.235	408.737	409.239	272.493	272.827	273.162	204.621	204.872	205.123
VHPVHAG	1	0.409691	0.095947	716.384	717.387	718.391	358.696	359.197	359.699	239.466	239.801	240.135	179.851	180.102	180.353
HPVHAGP	1	0.40915	0.095699	714.368	715.372	716.375	357.688	358.189	358.691	238.794	239.129	239.463	179.348	179.598	179.849
PVHAGPI	1	0.402662	0.093083	690.393	691.397	692.4	345.7	346.202	346.704	230.803	231.137	231.472	173.354	173.605	173.855
VHAGPIA	1	0.37983	0.084422	664.378	665.381	666.384	332.692	333.194	333.696	222.131	222.465	222.8	166.85	167.101	167.352
HAGPIAP	1	0.379559	0.08416	662.362	663.365	664.369	331.685	332.186	332.688	221.459	221.793	222.128	166.346	166.597	166.848
AGPIAPG	1	0.32687	0.065755	582.325	583.328	584.331	291.666	292.168	292.669	194.78	195.114	195.449	146.337	146.587	146.838
GPIAPGQ	1	0.353978	0.077015	639.346	640.349	641.353	320.177	320.678	321.18	213.787	214.121	214.456	160.592	160.843	161.094
PIAPGQM	1	0.396054	0.137468	713.365	714.368	715.372	357.186	357.688	358.19	238.46	238.794	239.129	179.097	179.348	179.598
PIAPGQM+O1	1	0.396434	0.139623	729.36	730.363	731.367	365.184	365.685	366.187	243.792	244.126	244.46	183.095	183.346	183.597
IAPGQMR	1	0.419071	0.147129	772.413	773.417	774.42	386.71	387.212	387.714	258.143	258.477	258.812	193.859	194.11	194.36
IAPGQMR+O1	1	0.419451	0.149293	788.408	789.412	790.415	394.708	395.209	395.711	263.474	263.809	264.143	197.858	198.108	198.359
APGQMRE	1	0.408314	0.146303	788.372	789.375	790.379	394.69	395.191	395.693	263.462	263.797	264.131	197.848	198.099	198.35
APGQMRE+O1	1	0.408694	0.148463	804.367	805.37	806.374	402.687	403.189	403.69	268.794	269.128	269.463	201.847	202.098	202.349
PGQMREP	1	0.430694	0.155667	814.388	815.391	816.394	407.697	408.199	408.701	272.134	272.469	272.803	204.352	204.603	204.854
PGQMREP+O1	1	0.431074	0.157835	830.383	831.386	832.389	415.695	416.197	416.698	277.466	277.8	278.135	208.351	208.602	208.853
GQMREPR	1	0.453757	0.165821	873.436	874.439	875.443	437.222	437.723	438.225	291.817	292.151	292.486	219.114	219.365	219.616
GQMREPR+O1	1	0.454137	0.167998	889.431	890.434	891.438	445.219	445.721	446.222	297.148	297.483	297.817	223.113	223.364	223.615
QMREPRG	1	0.453757	0.165821	873.436	874.439	875.443	437.222	437.723	438.225	291.817	292.151	292.486	219.114	219.365	219.616
QMREPRG+O1	1	0.454137	0.167998	889.431	890.434	891.438	445.219	445.721	446.222	297.148	297.483	297.817	223.113	223.364	223.615
MREPRGS	1	0.427469	0.154627	832.409	833.413	834.416	416.708	417.21	417.712	278.141	278.476	278.81	208.858	209.109	209.359
MREPRGS+O1	1	0.427849	0.156794	848.404	849.408	850.411	424.706	425.207	425.709	283.473	283.807	284.142	212.857	213.107	213.358
REPRGSD	1	0.408034	0.105523	816.396	817.399	818.403	408.702	409.203	409.705	272.803	273.138	273.472	204.854	205.105	205.356
EPRGSDI	1	0.397553	0.100992	773.379	774.382	775.386	387.193	387.695	388.196	258.464	258.799	259.133	194.1	194.351	194.602
PRGSDIA	1	0.373592	0.088001	715.373	716.377	717.38	358.19	358.692	359.194	239.129	239.464	239.798	179.599	179.85	180.1
RGSDIAG	1	0.339724	0.07608	675.342	676.345	677.349	338.175	338.676	339.178	225.786	226.12	226.454	169.591	169.842	170.093
GSDIAGT	1	0.305372	0.067272	620.289	621.292	622.295	310.648	311.15	311.651	207.434	207.769	208.103	155.828	156.078	156.329
SDIAGTT	1	0.329116	0.076767	664.315	665.318	666.322	332.661	333.163	333.664	222.11	222.444	222.779	166.834	167.085	167.336
DIAGTTS	1	0.329116	0.076767	664.315	665.318	666.322	332.661	333.163	333.664	222.11	222.444	222.779	166.834	167.085	167.336
IAGTTST	1	0.328812	0.074675	650.336	651.339	652.342	325.671	326.173	326.675	217.45	217.784	218.119	163.339	163.59	163.841
AGTTSTL	1	0.328812	0.074675	650.336	651.339	652.342	325.671	326.173	326.675	217.45	217.784	218.119	163.339	163.59	163.841
GTTSTLQ	1	0.355957	0.085694	707.357	708.36	709.364	354.182	354.684	355.185	236.457	236.792	237.126	177.595	177.846	178.096
TTSTLQE	1	0.390188	0.102637	779.378	780.381	781.385	390.193	390.694	391.196	260.464	260.799	261.133	195.6	195.851	196.102
TSTLQEQ	1	0.40586	0.108311	806.389	807.392	808.396	403.698	404.2	404.702	269.468	269.802	270.137	202.353	202.604	202.854
STLQEQI	1	0.428254	0.115743	818.425	819.429	820.432	409.716	410.218	410.72	273.48	273.814	274.149	205.362	205.613	205.863
TLQEQIG	1	0.416514	0.108913	788.415	789.418	790.422	394.711	395.213	395.714	263.476	263.811	264.145	197.859	198.11	198.361
LQEQIGW	1	0.499353	0.14421	873.446	874.45	875.453	437.227	437.729	438.23	291.82	292.155	292.489	219.117	219.368	219.619
QEQIGWM	1	0.495174	0.187352	891.403	892.406	893.41	446.205	446.707	447.208	297.806	298.14	298.475	223.606	223.857	224.108
QEQIGWM+O1	1	0.495554	0.189545	907.398	908.401	909.405	454.203	454.704	455.206	303.137	303.472	303.806	227.605	227.856	228.107
EQIGWMT	1	0.480491	0.18027	864.392	865.395	866.399	432.7	433.201	433.703	288.802	289.137	289.471	216.853	217.104	217.355
EQIGWMT+O1	1	0.480871	0.182457	880.387	881.39	882.394	440.697	441.199	441.7	294.134	294.468	294.803	220.852	221.103	221.354
QIGWMTN	1	0.47207	0.174387	849.392	850.396	851.399	425.2	425.701	426.203	283.802	284.137	284.471	213.104	213.354	213.605
QIGWMTN+O1	1	0.47245	0.176571	865.387	866.391	867.394	433.197	433.699	434.201	289.134	289.468	289.803	217.102	217.353	217.604
IGWMTNN	1	0.460632	0.169013	835.377	836.38	837.383	418.192	418.694	419.195	279.13	279.465	279.799	209.6	209.85	210.101
IGWMTNN+O1	1	0.461012	0.171193	851.372	852.375	853.378	426.189	426.691	427.193	284.462	284.797	285.131	213.598	213.849	214.1
GWMTNNP	1	0.449067	0.163607	819.345	820.349	821.352	410.176	410.678	411.18	273.787	274.121	274.456	205.592	205.843	206.093
GWMTNNP+O1	1	0.449447	0.165782	835.34	836.344	837.347	418.174	418.675	419.177	279.118	279.453	279.787	209.591	209.841	210.092
WMTNNPP	1	0.483529	0.179689	859.377	860.38	861.383	430.192	430.694	431.195	287.13	287.465	287.799	215.6	215.85	216.101
WMTNNPP+O1	1	0.483909	0.181877	875.372	876.375	877.378	438.189	438.691	439.193	292.462	292.797	293.131	219.598	219.849	220.1
MTNNPPI	1	0.424126	0.152915	786.381	787.385	788.388	393.694	394.196	394.698	262.799	263.133	263.468	197.351	197.602	197.852
MTNNPPI+O1	1	0.424506	0.155081	802.376	803.38	804.383	401.692	402.193	402.695	268.13	268.465	268.799	201.35	201.6	201.851
TNNPPIP	1	0.41569	0.104235	752.394	753.397	754.4	376.701	377.202	377.704	251.469	251.804	252.138	188.854	189.105	189.356
NNPPIPV	1	0.425835	0.106966	750.414	751.418	752.421	375.711	376.213	376.714	250.81	251.144	251.479	188.359	188.61	188.861
NPPIPVG	1	0.399202	0.093633	693.393	694.396	695.4	347.2	347.702	348.203	231.803	232.137	232.471	174.104	174.355	174.605
PPIPVGE	1	0.4079	0.09889	708.393	709.396	710.399	354.7	355.202	355.703	236.802	237.137	237.471	177.854	178.104	178.355
PIPVGEI	1	0.418795	0.104004	724.424	725.427	726.431	362.716	363.217	363.719	242.146	242.481	242.815	181.861	182.112	182.363
IPVGEIY	1	0.464681	0.125902	790.435	791.438	792.441	395.721	396.223	396.724	264.15	264.484	264.819	198.364	198.615	198.866
PVGEIYK	1	0.468795	0.127613	805.445	806.449	807.452	403.226	403.728	404.23	269.153	269.488	269.822	202.117	202.368	202.618
VGEIYKR	1	0.491722	0.138531	864.494	865.497	866.5	432.751	433.252	433.754	288.836	289.171	289.505	216.879	217.13	217.381
GEIYKRW	1	0.563139	0.175978	951.505	952.508	953.511	476.256	476.758	477.259	317.84	318.174	318.509	238.632	238.882	239.133
EIYKRWI	1	0.610052	0.20225	1007.57	1008.57	1009.57	504.287	504.789	505.291	336.527	336.862	337.196	252.647	252.898	253.149
IYKRWII	1	0.619602	0.205277	991.609	992.612	993.615	496.308	496.81	497.311	331.208	331.542	331.877	248.658	248.908	249.159
YKRWIIL	1	0.619602	0.205277	991.609	992.612	993.615	496.308	496.81	497.311	331.208	331.542	331.877	248.658	248.908	249.159
KRWIILG	1	0.540287	0.157084	885.567	886.57	887.574	443.287	443.789	444.29	295.86	296.195	296.529	222.147	222.398	222.649
RWIILGL	1	0.536649	0.155193	870.556	871.559	872.563	435.782	436.283	436.785	290.857	291.191	291.526	218.394	218.645	218.896
WIILGLN	1	0.506058	0.141597	828.498	829.501	830.505	414.753	415.254	415.756	276.837	277.172	277.506	207.88	208.131	208.382
IILGLNK	1	0.450262	0.115212	770.513	771.517	772.52	385.76	386.262	386.764	257.509	257.844	258.178	193.384	193.635	193.885
ILGLNKI	1	0.450262	0.115212	770.513	771.517	772.52	385.76	386.262	386.764	257.509	257.844	258.178	193.384	193.635	193.885
LGLNKIV	1	0.439371	0.110119	756.498	757.501	758.505	378.753	379.254	379.756	252.837	253.172	253.506	189.88	190.131	190.382
GLNKIVR	1	0.450296	0.115239	799.515	800.518	801.522	400.261	400.763	401.264	267.176	267.511	267.845	200.634	200.885	201.136
LNKIVRM	1	0.492415	0.180033	873.534	874.537	875.541	437.271	437.772	438.274	291.849	292.184	292.518	219.139	219.39	219.641
LNKIVRM+O1	1	0.492795	0.182225	889.529	890.532	891.535	445.268	445.77	446.271	297.181	297.516	297.85	223.138	223.388	223.639
NKIVRMY	1	0.52631	0.19934	923.513	924.516	925.52	462.26	462.762	463.264	308.509	308.844	309.178	231.634	231.885	232.135
NKIVRMY+O1	1	0.52669	0.201545	939.508	940.511	941.515	470.258	470.759	471.261	313.841	314.175	314.51	235.632	235.883	236.134
KIVRMYS	1	0.511548	0.191476	896.502	897.506	898.509	448.755	449.256	449.758	299.506	299.84	300.174	224.881	225.132	225.383
KIVRMYS+O1	1	0.511928	0.193675	912.497	913.501	914.504	456.752	457.254	457.756	304.837	305.172	305.506	228.88	229.131	229.381
IVRMYSP	1	0.495478	0.183775	865.46	866.463	867.467	433.234	433.735	434.237	289.158	289.493	289.827	217.12	217.371	217.622
IVRMYSP+O1	1	0.495858	0.185968	881.455	882.458	883.462	441.231	441.733	442.234	294.49	294.824	295.159	221.119	221.37	221.621
VRMYSPT	1	0.472724	0.174816	853.424	854.427	855.43	427.215	427.717	428.219	285.146	285.481	285.815	214.111	214.362	214.613
VRMYSPT+O1	1	0.473104	0.177	869.419	870.422	871.425	435.213	435.715	436.216	290.478	290.812	291.147	218.11	218.361	218.612
RMYSPTS	1	0.450323	0.166514	841.387	842.391	843.394	421.197	421.699	422.201	281.134	281.468	281.803	211.102	211.353	211.604
RMYSPTS+O1	1	0.450703	0.16869	857.382	858.386	859.389	429.195	429.696	430.198	286.466	286.8	287.134	215.101	215.352	215.603
MYSPTSI	1	0.438948	0.161545	798.37	799.374	800.377	399.689	400.19	400.692	266.795	267.129	267.464	200.348	200.599	200.85
MYSPTSI+O1	1	0.439328	0.163716	814.365	815.368	816.372	407.686	408.188	408.69	272.127	272.461	272.795	204.347	204.598	204.848
YSPTSIL	1	0.442603	0.11783	780.414	781.417	782.421	390.711	391.212	391.714	260.809	261.144	261.478	195.859	196.11	196.361
SPTSILD	1	0.386023	0.096926	732.377	733.381	734.384	366.692	367.194	367.696	244.797	245.132	245.466	183.85	184.101	184.351
PTSILDI	1	0.42042	0.108385	758.429	759.433	760.436	379.718	380.22	380.722	253.481	253.816	254.15	190.363	190.614	190.864
TSILDIR	1	0.443295	0.118328	817.478	818.481	819.485	409.243	409.744	410.246	273.164	273.499	273.833	205.125	205.376	205.627
SILDIRQ	1	0.45838	0.125015	844.489	845.492	846.495	422.748	423.25	423.751	282.168	282.502	282.837	211.878	212.128	212.379
ILDIRQG	1	0.446221	0.117579	814.478	815.481	816.485	407.743	408.244	408.746	272.164	272.499	272.833	204.375	204.626	204.877
LDIRQGP	1	0.434733	0.112323	798.447	799.45	800.454	399.727	400.229	400.73	266.82	267.155	267.489	200.367	200.618	200.869
DIRQGPK	1	0.438646	0.114028	813.458	814.461	815.464	407.233	407.734	408.236	271.824	272.159	272.493	204.12	204.371	204.622
IRQGPKE	1	0.449707	0.119141	827.473	828.477	829.48	414.24	414.742	415.244	276.496	276.83	277.165	207.624	207.875	208.125
RQGPKEP	1	0.438335	0.113861	811.442	812.445	813.449	406.225	406.726	407.228	271.152	271.487	271.821	203.616	203.867	204.118
QGPKEPF	1	0.460336	0.123842	802.409	803.413	804.416	401.708	402.21	402.712	268.141	268.476	268.81	201.358	201.609	201.859
GPKEPFR	1	0.480074	0.130512	830.452	831.455	832.459	415.73	416.231	416.733	277.489	277.823	278.158	208.368	208.619	208.87
PKEPFRD	1	0.502549	0.146054	888.457	889.461	890.464	444.732	445.234	445.736	296.824	297.158	297.493	222.87	223.121	223.371
KEPFRDY	1	0.548521	0.171818	954.468	955.471	956.475	477.738	478.239	478.741	318.828	319.162	319.496	239.372	239.623	239.874
EPFRDYV	1	0.53306	0.163462	925.441	926.445	927.448	463.224	463.726	464.228	309.152	309.486	309.821	232.116	232.367	232.617
PFRDYVD	1	0.521685	0.15745	911.426	912.429	913.432	456.217	456.718	457.22	304.48	304.815	305.149	228.612	228.863	229.114
FRDYVDR	1	0.544396	0.169575	970.474	971.477	972.481	485.741	486.242	486.744	324.163	324.497	324.832	243.374	243.625	243.876
RDYVDRF	1	0.544396	0.169575	970.474	971.477	972.481	485.741	486.242	486.744	324.163	324.497	324.832	243.374	243.625	243.876
DYVDRFY	1	0.567488	0.184113	977.436	978.44	979.443	489.222	489.723	490.225	326.484	326.818	327.153	245.115	245.365	245.616
YVDRFYK	1	0.593269	0.19516	990.504	991.508	992.511	495.756	496.257	496.759	330.84	331.174	331.509	248.382	248.632	248.883
VDRFYKT	1	0.537277	0.163712	928.489	929.492	930.495	464.748	465.25	465.751	310.168	310.502	310.837	232.878	233.128	233.379
DRFYKTL	1	0.548882	0.170017	942.504	943.508	944.511	471.756	472.257	472.759	314.84	315.174	315.509	236.382	236.632	236.883
RFYKTLR	1	0.582373	0.184785	983.579	984.582	985.585	492.293	492.795	493.296	328.531	328.865	329.2	246.65	246.901	247.152
FYKTLRA	1	0.536951	0.159385	898.515	899.518	900.521	449.761	450.263	450.764	300.176	300.511	300.845	225.384	225.635	225.886
YKTLRAE	1	0.492104	0.14084	880.489	881.492	882.495	440.748	441.25	441.751	294.168	294.502	294.837	220.878	221.128	221.379
KTLRAEQ	1	0.451068	0.121646	845.484	846.487	847.491	423.246	423.747	424.249	282.499	282.834	283.168	212.126	212.377	212.628
TLRAEQA	1	0.412363	0.105147	788.426	789.429	790.433	394.717	395.218	395.72	263.48	263.815	264.149	197.862	198.113	198.364
LRAEQAS	1	0.4012	0.100572	774.41	775.414	776.417	387.709	388.211	388.712	258.808	259.143	259.477	194.358	194.609	194.86
RAEQASQ	1	0.393199	0.099442	789.385	790.388	791.392	395.196	395.698	396.199	263.8	264.134	264.469	198.102	198.353	198.603
AEQASQE	1	0.370932	0.095064	762.326	763.33	764.333	381.667	382.169	382.67	254.78	255.115	255.449	191.337	191.588	191.839
EQASQEV	1	0.394491	0.103773	790.358	791.361	792.364	395.683	396.184	396.686	264.124	264.459	264.793	198.345	198.596	198.847
QASQEVK	1	0.408906	0.105519	789.41	790.413	791.417	395.209	395.71	396.212	263.808	264.143	264.477	198.108	198.359	198.61
ASQEVKN	1	0.396799	0.101208	775.394	776.398	777.401	388.201	388.703	389.204	259.136	259.471	259.805	194.604	194.855	195.106
SQEVKNW	1	0.492023	0.142638	890.437	891.44	892.443	445.722	446.224	446.725	297.484	297.818	298.153	223.365	223.615	223.866
QEVKNWM	1	0.522647	0.201262	934.445	935.448	936.452	467.726	468.228	468.73	312.153	312.488	312.822	234.367	234.618	234.868
QEVKNWM+O1	1	0.523027	0.203465	950.44	951.443	952.447	475.724	476.225	476.727	317.485	317.819	318.154	238.365	238.616	238.867
EVKNWMT	1	0.507122	0.193449	907.434	908.438	909.441	454.221	454.722	455.224	303.15	303.484	303.818	227.614	227.865	228.116
EVKNWMT+O1	1	0.507502	0.195646	923.429	924.432	925.436	462.218	462.72	463.222	308.481	308.816	309.15	231.613	231.864	232.114
VKNWMTE	1	0.507122	0.193449	907.434	908.438	909.441	454.221	454.722	455.224	303.15	303.484	303.818	227.614	227.865	228.116
VKNWMTE+O1	1	0.507502	0.195646	923.429	924.432	925.436	462.218	462.72	463.222	308.481	308.816	309.15	231.613	231.864	232.114
KNWMTET	1	0.496458	0.190086	909.413	910.417	911.42	455.21	455.712	456.214	303.809	304.144	304.478	228.109	228.36	228.611
KNWMTET+O1	1	0.496838	0.192279	925.408	926.412	927.415	463.208	463.71	464.211	309.141	309.475	309.81	232.108	232.358	232.609
NWMTETL	1	0.491913	0.188078	894.403	895.406	896.409	447.705	448.207	448.708	298.806	299.14	299.475	224.356	224.607	224.858
NWMTETL+O1	1	0.492293	0.19027	910.397	911.401	912.404	455.702	456.204	456.706	304.137	304.472	304.806	228.355	228.606	228.857
WMTETLL	1	0.511454	0.195221	893.444	894.447	895.45	447.225	447.727	448.229	298.486	298.821	299.155	224.116	224.367	224.618
WMTETLL+O1	1	0.511834	0.19742	909.439	910.442	911.445	455.223	455.725	456.226	303.818	304.152	304.487	228.115	228.366	228.617
MTETLLV	1	0.440819	0.161911	806.433	807.436	808.44	403.72	404.222	404.723	269.482	269.817	270.151	202.364	202.615	202.865
MTETLLV+O1	1	0.441199	0.164083	822.428	823.431	824.434	411.718	412.219	412.721	274.814	275.149	275.483	206.362	206.613	206.864
TETLLVQ	1	0.436814	0.117002	803.451	804.454	805.458	402.229	402.731	403.232	268.488	268.823	269.157	201.618	201.869	202.12
ETLLVQN	1	0.440342	0.118574	816.446	817.45	818.453	408.727	409.228	409.73	272.82	273.155	273.489	204.867	205.118	205.369
TLLVQNA	1	0.416133	0.104645	758.441	759.444	760.447	379.724	380.226	380.727	253.485	253.82	254.154	190.366	190.616	190.867
LLVQNAN	1	0.419628	0.106132	771.436	772.439	773.443	386.222	386.723	387.225	257.817	258.151	258.486	193.614	193.865	194.116
LVQNANP	1	0.407921	0.101218	755.405	756.408	757.411	378.206	378.708	379.209	252.473	252.808	253.142	189.607	189.857	190.108
VQNANPD	1	0.385112	0.096156	757.348	758.351	759.354	379.177	379.679	380.181	253.121	253.455	253.79	190.092	190.343	190.594
QNANPDC	1	0.370102	0.136251	761.288	762.292	763.295	381.148	381.649	382.151	254.434	254.769	255.103	191.078	191.328	191.579
NANPDCK	1	0.381762	0.138146	761.325	762.328	763.331	381.166	381.668	382.169	254.446	254.781	255.115	191.087	191.337	191.588
ANPDCKT	1	0.37827	0.136835	748.329	749.333	750.336	374.668	375.17	375.672	250.115	250.449	250.784	187.838	188.089	188.339
NPDCKTI	1	0.413176	0.150471	790.376	791.38	792.383	395.692	396.193	396.695	264.13	264.465	264.799	198.35	198.6	198.851
PDCKTIL	1	0.432029	0.156498	789.418	790.421	791.424	395.212	395.714	396.216	263.811	264.145	264.48	198.11	198.361	198.612
DCKTILK	1	0.447353	0.163236	820.46	821.463	822.466	410.733	411.235	411.737	274.158	274.493	274.827	205.87	206.121	206.372
CKTILKA	1	0.436236	0.153879	776.47	777.473	778.477	388.739	389.24	389.742	259.495	259.829	260.164	194.873	195.124	195.375
KTILKAL	1	0.462422	0.120517	786.545	787.548	788.551	393.776	394.278	394.779	262.853	263.188	263.522	197.392	197.642	197.893
TILKALG	1	0.412118	0.099023	715.471	716.475	717.478	358.239	358.741	359.243	239.162	239.496	239.831	179.623	179.874	180.125
ILKALGP	1	0.422978	0.101458	711.476	712.48	713.483	356.242	356.743	357.245	237.83	238.165	238.499	178.625	178.875	179.126
LKALGPA	1	0.388753	0.087497	669.429	670.433	671.436	335.218	335.72	336.222	223.815	224.149	224.484	168.113	168.364	168.614
KALGPAA	1	0.353882	0.074898	627.382	628.386	629.389	314.195	314.697	315.198	209.799	210.133	210.468	157.601	157.852	158.103
ALGPAAT	1	0.327456	0.068051	600.335	601.339	602.342	300.671	301.173	301.675	200.783	201.118	201.452	150.839	151.09	151.341
LGPAATL	1	0.361885	0.079879	642.382	643.385	644.389	321.695	322.196	322.698	214.799	215.133	215.468	161.351	161.602	161.853
GPAATLE	1	0.351269	0.079955	658.341	659.344	660.347	329.674	330.176	330.677	220.118	220.453	220.787	165.341	165.591	165.842
PAATLEE	1	0.386232	0.096659	730.362	731.365	732.368	365.685	366.186	366.688	244.125	244.46	244.794	183.346	183.597	183.848
AATLEEM	1	0.394276	0.144903	764.349	765.353	766.356	382.678	383.18	383.682	255.455	255.789	256.124	191.843	192.094	192.345
AATLEEM+O1	1	0.394656	0.147057	780.344	781.348	782.351	390.676	391.178	391.679	260.786	261.121	261.455	195.842	196.092	196.343
ATLEEMM	1	0.424963	0.202712	824.353	825.356	826.36	412.68	413.182	413.683	275.456	275.79	276.125	206.844	207.095	207.345
ATLEEMM+O1	1	0.425343	0.204878	840.348	841.351	842.354	420.678	421.179	421.681	280.787	281.122	281.456	210.842	211.093	211.344
ATLEEMM+O2	1	0.425723	0.207044	856.343	857.346	858.349	428.675	429.177	429.678	286.119	286.454	286.788	214.841	215.092	215.343
TLEEMMT	1	0.436747	0.20968	854.363	855.367	856.37	427.685	428.187	428.689	285.459	285.794	286.128	214.346	214.597	214.848
TLEEMMT+O1	1	0.437127	0.211851	870.358	871.362	872.365	435.683	436.184	436.686	290.791	291.125	291.46	218.345	218.596	218.847
TLEEMMT+O2	1	0.437507	0.214022	886.353	887.357	888.36	443.68	444.182	444.684	296.123	296.457	296.792	222.344	222.595	222.845
LEEMMTA	1	0.424963	0.202712	824.353	825.356	826.36	412.68	413.182	413.683	275.456	275.79	276.125	206.844	207.095	207.345
LEEMMTA+O1	1	0.425343	0.204878	840.348	841.351	842.354	420.678	421.179	421.681	280.787	281.122	281.456	210.842	211.093	211.344
LEEMMTA+O2	1	0.425723	0.207044	856.343	857.346	858.349	428.675	429.177	429.678	286.119	286.454	286.788	214.841	215.092	215.343
EEMMTAC	1	0.398341	0.237219	814.278	815.281	816.285	407.643	408.144	408.646	272.098	272.432	272.766	204.325	204.576	204.827
EEMMTAC+O1	1	0.398721	0.239375	830.273	831.276	832.28	415.64	416.142	416.643	277.429	277.764	278.098	208.324	208.575	208.825
EEMMTAC+O2	1	0.399101	0.241531	846.268	847.271	848.275	423.638	424.139	424.641	282.761	283.095	283.43	212.322	212.573	212.824
EMMTACQ	1	0.402236	0.236471	813.294	814.297	815.301	407.151	407.652	408.154	271.77	272.104	272.438	204.079	204.33	204.581
EMMTACQ+O1	1	0.402616	0.238628	829.289	830.292	831.296	415.148	415.65	416.151	277.101	277.436	277.77	208.078	208.329	208.579
EMMTACQ+O2	1	0.402996	0.240786	845.284	846.287	847.29	423.146	423.647	424.149	282.433	282.767	283.102	212.076	212.327	212.578
MMTACQG	1	0.36724	0.219541	741.273	742.276	743.28	371.14	371.642	372.143	247.762	248.097	248.431	186.074	186.325	186.575
MMTACQG+O1	1	0.36762	0.221685	757.268	758.271	759.274	379.138	379.639	380.141	253.094	253.429	253.763	190.072	190.323	190.574
MMTACQG+O2	1	0.368	0.223829	773.263	774.266	775.269	387.135	387.637	388.138	258.426	258.76	259.095	194.071	194.322	194.573
MTACQGV	1	0.35926	0.171318	709.301	710.304	711.307	355.154	355.656	356.157	237.105	237.44	237.774	178.081	178.331	178.582
MTACQGV+O1	1	0.35964	0.173459	725.296	726.299	727.302	363.151	363.653	364.155	242.437	242.771	243.106	182.079	182.33	182.581
TACQGVG	1	0.316219	0.11191	635.282	636.285	637.288	318.145	318.646	319.148	212.432	212.767	213.101	159.576	159.827	160.078
ACQGVGG	1	0.292697	0.102786	591.256	592.259	593.262	296.131	296.633	297.135	197.757	198.091	198.426	148.569	148.82	149.071
CQGVGGP	1	0.315761	0.109343	617.271	618.275	619.278	309.139	309.641	310.143	206.429	206.763	207.097	155.073	155.324	155.575
QGVGGPG	1	0.296001	0.058561	571.283	572.287	573.29	286.145	286.647	287.149	191.099	191.434	191.768	143.576	143.827	144.078
GVGGPGH	1	0.310537	0.060856	580.284	581.287	582.29	290.646	291.147	291.649	194.099	194.434	194.768	145.826	146.077	146.328
VGGPGHK	1	0.360605	0.077482	651.357	652.361	653.364	326.182	326.684	327.186	217.791	218.125	218.46	163.595	163.846	164.096
GGPGHKA	1	0.337232	0.069272	623.326	624.329	625.333	312.167	312.668	313.17	208.447	208.781	209.116	156.587	156.838	157.089
GPGHKAR	1	0.395256	0.090132	722.406	723.409	724.412	361.706	362.208	362.71	241.473	241.808	242.142	181.357	181.608	181.859
PGHKARV	1	0.429389	0.104032	764.453	765.456	766.459	382.73	383.232	383.733	255.489	255.823	256.158	191.869	192.119	192.37
GHKARVL	1	0.441036	0.109307	780.484	781.487	782.491	390.746	391.247	391.749	260.833	261.167	261.502	195.876	196.127	196.378
PIVQNIQG	1	0.480947	0.135404	868.489	869.492	870.495	434.748	435.25	435.751	290.168	290.502	290.837	217.878	218.128	218.379
IVQNIQGQ	1	0.485178	0.139017	899.495	900.498	901.501	450.251	450.753	451.254	300.503	300.837	301.172	225.629	225.88	226.131
VQNIQGQM	1	0.481691	0.183135	917.451	918.454	919.458	459.229	459.731	460.232	306.488	306.823	307.157	230.118	230.369	230.62
VQNIQGQM+O1	1	0.482071	0.185323	933.446	934.449	935.453	467.227	467.728	468.23	311.82	312.155	312.489	234.117	234.368	234.619
QNIQGQMV	1	0.481691	0.183135	917.451	918.454	919.458	459.229	459.731	460.232	306.488	306.823	307.157	230.118	230.369	230.62
QNIQGQMV+O1	1	0.482071	0.185323	933.446	934.449	935.453	467.227	467.728	468.23	311.82	312.155	312.489	234.117	234.368	234.619
NIQGQMVH	1	0.496002	0.188104	926.451	927.455	928.458	463.729	464.231	464.733	309.489	309.823	310.158	232.368	232.619	232.87
NIQGQMVH+O1	1	0.496382	0.190297	942.446	943.45	944.453	471.727	472.228	472.73	314.82	315.155	315.489	236.367	236.618	236.869
IQGQMVHQ	1	0.507779	0.193869	940.467	941.47	942.474	470.737	471.239	471.74	314.16	314.495	314.829	235.872	236.123	236.374
IQGQMVHQ+O1	1	0.508159	0.196067	956.462	957.465	958.469	478.735	479.236	479.738	319.492	319.827	320.161	239.871	240.122	240.373
QGQMVHQA	1	0.47272	0.176802	898.42	899.423	900.427	449.714	450.215	450.717	300.145	300.479	300.814	225.36	225.611	225.862
QGQMVHQA+O1	1	0.4731	0.178986	914.415	915.418	916.422	457.711	458.213	458.714	305.476	305.811	306.145	229.359	229.61	229.861
GQMVHQAI	1	0.480805	0.178657	883.445	884.449	885.452	442.226	442.728	443.23	295.153	295.488	295.822	221.617	221.868	222.118
GQMVHQAI+O1	1	0.481185	0.180844	899.44	900.444	901.447	450.224	450.725	451.227	300.485	300.819	301.154	225.616	225.866	226.117
QMVHQAIS	1	0.492457	0.186372	913.456	914.459	915.463	457.232	457.733	458.235	305.157	305.491	305.826	229.119	229.37	229.621
QMVHQAIS+O1	1	0.492837	0.188564	929.451	930.454	931.458	465.229	465.731	466.232	310.488	310.823	311.157	233.118	233.369	233.62
MVHQAISP	1	0.488208	0.18229	882.45	883.454	884.457	441.729	442.23	442.732	294.822	295.156	295.49	221.368	221.619	221.87
MVHQAISP+O1	1	0.488588	0.18448	898.445	899.448	900.452	449.726	450.228	450.73	300.153	300.488	300.822	225.367	225.618	225.868
VHQAISPR	1	0.50324	0.144259	907.511	908.514	909.518	454.259	454.761	455.262	303.175	303.51	303.844	227.633	227.884	228.135
HQAISPRT	1	0.491943	0.140603	909.49	910.493	911.497	455.249	455.75	456.252	303.835	304.169	304.504	228.128	228.379	228.63
QAISPRTL	1	0.485342	0.137453	885.515	886.519	887.522	443.261	443.763	444.265	295.843	296.178	296.512	222.134	222.385	222.636
AISPRTLN	1	0.473484	0.131947	871.5	872.503	873.506	436.253	436.755	437.257	291.171	291.506	291.84	218.63	218.881	219.132
ISPRTLNA	1	0.473484	0.131947	871.5	872.503	873.506	436.253	436.755	437.257	291.171	291.506	291.84	218.63	218.881	219.132
SPRTLNAW	1	0.533209	0.161495	944.495	945.498	946.502	472.751	473.253	473.754	315.503	315.838	316.172	236.879	237.13	237.381
PRTLNAWV	1	0.555964	0.171902	956.531	957.535	958.538	478.769	479.271	479.773	319.515	319.85	320.184	239.888	240.139	240.39
RTLNAWVK	1	0.571557	0.180605	987.573	988.577	989.58	494.29	494.792	495.294	329.863	330.197	330.532	247.649	247.9	248.15
TLNAWVKV	1	0.548933	0.167986	930.541	931.544	932.547	465.774	466.276	466.777	310.852	311.186	311.521	233.391	233.641	233.892
LNAWVKVV	1	0.560592	0.172086	928.561	929.565	930.568	464.784	465.286	465.788	310.192	310.526	310.861	232.896	233.147	233.398
NAWVKVVE	1	0.549104	0.169945	944.52	945.523	946.527	472.764	473.265	473.767	315.512	315.846	316.18	236.885	237.136	237.387
AWVKVVEE	1	0.557103	0.176402	959.52	960.523	961.526	480.263	480.765	481.267	320.511	320.846	321.18	240.635	240.886	241.137
WVKVVEEK	1	0.595258	0.19828	1016.58	1017.58	1018.58	508.792	509.294	509.796	339.531	339.865	340.2	254.9	255.151	255.402
VKVVEEKA	1	0.501147	0.14707	901.535	902.539	903.542	451.271	451.773	452.275	301.183	301.518	301.852	226.139	226.39	226.641
KVVEEKAF	1	0.546578	0.170571	949.535	950.539	951.542	475.271	475.773	476.275	317.183	317.518	317.852	238.139	238.39	238.641
VVEEKAFS	1	0.508284	0.152205	908.472	909.476	910.479	454.74	455.242	455.743	303.496	303.83	304.165	227.874	228.124	228.375
VEEKAFSP	1	0.507484	0.15253	906.457	907.46	908.463	453.732	454.234	454.735	302.824	303.158	303.493	227.37	227.62	227.871
EEKAFSPE	1	0.50797	0.156826	936.431	937.434	938.438	468.719	469.221	469.722	312.815	313.15	313.484	234.863	235.114	235.365
EKAFSPEV	1	0.507484	0.15253	906.457	907.46	908.463	453.732	454.234	454.735	302.824	303.158	303.493	227.37	227.62	227.871
KAFSPEVI	1	0.519113	0.154118	890.498	891.502	892.505	445.753	446.254	446.756	297.504	297.839	298.173	223.38	223.631	223.882
AFSPEVIP	1	0.503281	0.146148	859.456	860.459	861.463	430.232	430.733	431.235	287.157	287.491	287.826	215.619	215.87	216.121
FSPEVIPM	1	0.534501	0.207502	919.459	920.463	921.466	460.233	460.735	461.237	307.158	307.492	307.827	230.62	230.871	231.122
FSPEVIPM+O1	1	0.534881	0.20971	935.454	936.458	937.461	468.231	468.732	469.234	312.49	312.824	313.159	234.619	234.87	235.121
SPEVIPMF	1	0.534501	0.207502	919.459	920.463	921.466	460.233	460.735	461.237	307.158	307.492	307.827	230.62	230.871	231.122
SPEVIPMF+O1	1	0.534881	0.20971	935.454	936.458	937.461	468.231	468.732	469.234	312.49	312.824	313.159	234.619	234.87	235.121
PEVIPMFS	1	0.534501	0.207502	919.459	920.463	921.466	460.233	460.735	461.237	307.158	307.492	307.827	230.62	230.871	231.122
PEVIPMFS+O1	1	0.534881	0.20971	935.454	936.458	937.461	468.231	468.732	469.234	312.49	312.824	313.159	234.619	234.87	235.121
EVIPMFSA	1	0.511454	0.195221	893.444	894.447	895.45	447.225	447.727	448.229	298.486	298.821	299.155	224.116	224.367	224.618
EVIPMFSA+O1	1	0.511834	0.19742	909.439	910.442	911.445	455.223	455.725	456.226	303.818	304.152	304.487	228.115	228.366	228.617
VIPMFSAL	1	0.522785	0.196798	877.485	878.489	879.492	439.246	439.748	440.25	293.167	293.501	293.835	220.127	220.378	220.628
VIPMFSAL+O1	1	0.523165	0.199001	893.48	894.483	895.487	447.244	447.745	448.247	298.498	298.833	299.167	224.125	224.376	224.627
IPMFSALS	1	0.499767	0.187845	865.449	866.452	867.456	433.228	433.73	434.231	289.154	289.489	289.823	217.118	217.368	217.619
IPMFSALS+O1	1	0.500147	0.19004	881.444	882.447	883.45	441.225	441.727	442.229	294.486	294.821	295.155	221.116	221.367	221.618
PMFSALSE	1	0.488411	0.186343	881.407	882.411	883.414	441.207	441.709	442.211	294.474	294.808	295.143	221.107	221.358	221.609
PMFSALSE+O1	1	0.488791	0.188533	897.402	898.406	899.409	449.205	449.706	450.208	299.806	300.14	300.475	225.106	225.357	225.608
MFSALSEG	1	0.45472	0.170371	841.376	842.379	843.383	421.192	421.693	422.195	281.13	281.465	281.799	211.099	211.35	211.601
MFSALSEG+O1	1	0.4551	0.172548	857.371	858.374	859.378	429.189	429.691	430.192	286.462	286.796	287.131	215.098	215.349	215.6
FSALSEGA	1	0.423381	0.111617	781.373	782.376	783.379	391.19	391.692	392.193	261.129	261.464	261.798	196.099	196.349	196.6
SALSEGAT	1	0.367189	0.091559	735.352	736.355	737.359	368.18	368.681	369.183	245.789	246.123	246.458	184.593	184.844	185.095
ALSEGATP	1	0.389557	0.098279	745.373	746.376	747.379	373.19	373.692	374.193	249.129	249.464	249.798	187.099	187.349	187.6
LSEGATPQ	1	0.416626	0.110736	802.394	803.397	804.401	401.701	402.202	402.704	268.136	268.471	268.805	201.354	201.605	201.856
SEGATPQD	1	0.394052	0.105867	804.337	805.34	806.344	402.672	403.174	403.675	268.784	269.118	269.453	201.84	202.091	202.341
EGATPQDL	1	0.428216	0.118174	830.389	831.392	832.396	415.698	416.2	416.702	277.468	277.802	278.137	208.353	208.604	208.854
GATPQDLN	1	0.420215	0.112188	815.389	816.393	817.396	408.198	408.7	409.202	272.468	272.802	273.137	204.603	204.854	205.104
ATPQDLNT	1	0.444166	0.124445	859.416	860.419	861.422	430.211	430.713	431.215	287.143	287.478	287.812	215.609	215.86	216.111
TPQDLNTM	1	0.474548	0.1837	919.419	920.422	921.426	460.213	460.715	461.216	307.145	307.479	307.813	230.61	230.861	231.112
TPQDLNTM+O1	1	0.474928	0.185885	935.414	936.417	937.421	468.211	468.712	469.214	312.476	312.811	313.145	234.609	234.86	235.111
PQDLNTML	1	0.497593	0.192849	931.455	932.459	933.462	466.231	466.733	467.235	311.157	311.491	311.826	233.619	233.87	234.121
PQDLNTML+O1	1	0.497973	0.195043	947.45	948.454	949.457	474.229	474.73	475.232	316.488	316.823	317.157	237.618	237.869	238.12
QDLNTMLN	1	0.490131	0.191339	948.446	949.449	950.452	474.726	475.228	475.73	316.82	317.154	317.489	237.867	238.118	238.369
QDLNTMLN+O1	1	0.490511	0.19353	964.44	965.444	966.447	482.724	483.226	483.727	322.152	322.486	322.821	241.866	242.116	242.367
DLNTMLNT	1	0.475096	0.184044	921.435	922.438	923.441	461.221	461.723	462.224	307.816	308.151	308.485	231.114	231.365	231.616
DLNTMLNT+O1	1	0.475476	0.186229	937.43	938.433	939.436	469.218	469.72	470.222	313.148	313.482	313.817	235.113	235.364	235.615
LNTMLNTV	1	0.48625	0.185307	905.476	906.479	907.483	453.242	453.743	454.245	302.497	302.831	303.166	227.124	227.375	227.626
LNTMLNTV+O1	1	0.48663	0.187496	921.471	922.474	923.478	461.239	461.741	462.242	307.829	308.163	308.497	231.123	231.374	231.625
NTMLNTVG	1	0.440486	0.164009	849.413	850.417	851.42	425.21	425.712	426.214	283.809	284.144	284.478	213.109	213.36	213.611
NTMLNTVG+O1	1	0.440866	0.166181	865.408	866.412	867.415	433.208	433.71	434.211	289.141	289.475	289.81	217.108	217.358	217.609
TMLNTVGG	1	0.4128	0.150166	792.392	793.395	794.399	396.7	397.201	397.703	264.802	265.137	265.471	198.853	199.104	199.355
TMLNTVGG+O1	1	0.41318	0.152328	808.387	809.39	810.394	404.697	405.199	405.7	270.134	270.468	270.803	202.852	203.103	203.354
MLNTVGGH	1	0.442548	0.161128	828.403	829.407	830.41	414.705	415.207	415.709	276.806	277.14	277.475	207.856	208.107	208.358
MLNTVGGH+O1	1	0.442928	0.163301	844.398	845.402	846.405	422.703	423.204	423.706	282.138	282.472	282.806	211.855	212.106	212.357
LNTVGGHQ	1	0.438494	0.116181	825.421	826.425	827.428	413.214	413.716	414.218	275.812	276.146	276.481	207.111	207.362	207.612
NTVGGHQA	1	0.403698	0.101631	783.374	784.378	785.381	392.191	392.693	393.194	261.796	262.131	262.465	196.599	196.85	197.101
TVGGHQAA	1	0.388121	0.09332	740.369	741.372	742.375	370.688	371.19	371.691	247.461	247.795	248.13	185.848	186.098	186.349
VGGHQAAM	1	0.407253	0.144532	770.361	771.365	772.368	385.684	386.186	386.688	257.459	257.793	258.128	193.346	193.597	193.847
VGGHQAAM+O1	1	0.407633	0.146691	786.356	787.36	788.363	393.682	394.183	394.685	262.79	263.125	263.459	197.345	197.595	197.846
GGHQAAMQ	1	0.411395	0.147757	799.352	800.355	801.358	400.179	400.681	401.183	267.122	267.456	267.791	200.593	200.844	201.095
GGHQAAMQ+O1	1	0.411775	0.149918	815.346	816.35	817.353	408.177	408.679	409.18	272.454	272.788	273.123	204.592	204.843	205.094
GHQAAMQM	1	0.453937	0.21134	873.371	874.374	875.377	437.189	437.691	438.192	291.795	292.129	292.464	219.098	219.349	219.6
GHQAAMQM+O1	1	0.454317	0.213517	889.365	890.369	891.372	445.186	445.688	446.19	297.127	297.461	297.796	223.097	223.348	223.599
GHQAAMQM+O2	1	0.454697	0.215694	905.36	906.364	907.367	453.184	453.686	454.187	302.458	302.793	303.127	227.096	227.346	227.597
HQAAMQML	1	0.500296	0.233361	929.433	930.437	931.44	465.22	465.722	466.224	310.483	310.817	311.151	233.114	233.365	233.615
HQAAMQML+O1	1	0.500676	0.235556	945.428	946.431	947.435	473.218	473.719	474.221	315.814	316.149	316.483	237.112	237.363	237.614
HQAAMQML+O2	1	0.501056	0.237751	961.423	962.426	963.43	481.215	481.717	482.218	321.146	321.48	321.815	241.111	241.362	241.613
QAAMQMLK	1	0.497605	0.231742	920.469	921.473	922.476	460.738	461.24	461.742	307.495	307.829	308.163	230.873	231.124	231.374
QAAMQMLK+O1	1	0.497985	0.233936	936.464	937.467	938.471	468.736	469.237	469.739	312.826	313.161	313.495	234.871	235.122	235.373
QAAMQMLK+O2	1	0.498365	0.23613	952.459	953.462	954.466	476.733	477.235	477.737	318.158	318.492	318.827	238.87	239.121	239.372
AAMQMLKE	1	0.493926	0.232227	921.453	922.457	923.46	461.23	461.732	462.234	307.823	308.157	308.491	231.119	231.37	231.62
AAMQMLKE+O1	1	0.494306	0.234419	937.448	938.452	939.455	469.228	469.729	470.231	313.154	313.489	313.823	235.117	235.368	235.619
AAMQMLKE+O2	1	0.494686	0.236612	953.443	954.446	955.45	477.225	477.727	478.229	318.486	318.82	319.155	239.116	239.367	239.618
AMQMLKET	1	0.505425	0.240182	951.464	952.467	953.471	476.236	476.737	477.239	317.826	318.161	318.495	238.621	238.872	239.123
AMQMLKET+O1	1	0.505805	0.242379	967.459	968.462	969.465	484.233	484.735	485.236	323.158	323.492	323.827	242.62	242.871	243.122
AMQMLKET+O2	1	0.506185	0.244576	983.454	984.457	985.46	492.23	492.732	493.234	328.489	328.824	329.158	246.619	246.87	247.121
MQMLKETI	1	0.540463	0.25812	993.511	994.514	995.517	497.259	497.761	498.262	331.842	332.176	332.511	249.133	249.384	249.635
MQMLKETI+O1	1	0.540843	0.26033	1009.51	1010.51	1011.51	505.256	505.758	506.26	337.173	337.508	337.842	253.132	253.383	253.634
MQMLKETI+O2	1	0.541223	0.26254	1025.5	1026.5	1027.51	513.254	513.756	514.257	342.505	342.839	343.174	257.131	257.381	257.632
QMLKETIN	1	0.524724	0.206047	976.513	977.517	978.52	488.76	489.262	489.764	326.176	326.51	326.845	244.884	245.135	245.385
QMLKETIN+O1	1	0.525104	0.208251	992.508	993.511	994.515	496.758	497.259	497.761	331.508	331.842	332.176	248.882	249.133	249.384
MLKETINE	1	0.521335	0.206323	977.497	978.501	979.504	489.252	489.754	490.256	326.504	326.838	327.173	245.13	245.381	245.631
MLKETINE+O1	1	0.521715	0.208526	993.492	994.495	995.499	497.25	497.751	498.253	331.836	332.17	332.504	249.128	249.379	249.63
LKETINEE	1	0.513362	0.161419	975.499	976.503	977.506	488.253	488.755	489.257	325.838	326.172	326.507	244.63	244.881	245.132
KETINEEA	1	0.47898	0.144115	933.452	934.456	935.459	467.23	467.731	468.233	311.822	312.157	312.491	234.119	234.369	234.62
ETINEEAA	1	0.440973	0.127134	876.395	877.398	878.401	438.701	439.203	439.704	292.803	293.137	293.472	219.854	220.105	220.356
TINEEAAE	1	0.440973	0.127134	876.395	877.398	878.401	438.701	439.203	439.704	292.803	293.137	293.472	219.854	220.105	220.356
INEEAAEW	1	0.52323	0.164368	961.426	962.43	963.433	481.217	481.718	482.22	321.147	321.481	321.816	241.112	241.363	241.614
NEEAAEWD	1	0.500521	0.156924	963.369	964.372	965.376	482.188	482.69	483.192	321.795	322.129	322.463	241.598	241.849	242.099
EEAAEWDR	1	0.530763	0.170455	1005.43	1006.43	1007.43	503.217	503.719	504.221	335.814	336.148	336.483	252.112	252.363	252.614
EAAEWDRV	1	0.530434	0.166157	975.453	976.456	977.46	488.23	488.732	489.234	325.823	326.157	326.491	244.619	244.87	245.12
AAEWDRVH	1	0.547881	0.171521	983.469	984.473	985.476	492.238	492.74	493.242	328.495	328.829	329.164	246.623	246.874	247.124
AEWDRVHP	1	0.570919	0.184153	1009.49	1010.49	1011.49	505.246	505.748	506.249	337.167	337.501	337.835	253.127	253.378	253.628
EWDRVHPV	1	0.59436	0.197271	1037.52	1038.52	1039.52	519.262	519.763	520.265	346.51	346.845	347.179	260.135	260.385	260.636
WDRVHPVH	1	0.611838	0.20437	1045.53	1046.54	1047.54	523.27	523.772	524.273	349.182	349.517	349.851	262.139	262.389	262.64
DRVHPVHA	1	0.517628	0.151028	930.49	931.494	932.497	465.749	466.251	466.752	310.835	311.169	311.504	233.378	233.629	233.88
RVHPVHAG	1	0.494223	0.135783	872.485	873.488	874.492	436.746	437.248	437.749	291.5	291.834	292.169	218.877	219.128	219.378
VHPVHAGP	1	0.471168	0.124678	813.437	814.44	815.443	407.222	407.724	408.225	271.817	272.152	272.486	204.115	204.365	204.616
HPVHAGPI	1	0.482469	0.130071	827.452	828.456	829.459	414.23	414.731	415.233	276.489	276.823	277.158	207.619	207.869	208.12
PVHAGPIA	1	0.440832	0.111252	761.43	762.434	763.437	381.219	381.721	382.222	254.482	254.816	255.151	191.113	191.364	191.615
VHAGPIAP	1	0.440832	0.111252	761.43	762.434	763.437	381.219	381.721	382.222	254.482	254.816	255.151	191.113	191.364	191.615
HAGPIAPG	1	0.406261	0.096447	719.383	720.387	721.39	360.195	360.697	361.199	240.466	240.8	241.135	180.601	180.852	181.103
AGPIAPGQ	1	0.391915	0.092748	710.383	711.387	712.39	355.695	356.197	356.699	237.466	237.8	238.135	178.351	178.602	178.853
GPIAPGQM	1	0.422571	0.150822	770.387	771.39	772.393	385.697	386.199	386.7	257.467	257.801	258.136	193.352	193.603	193.854
GPIAPGQM+O1	1	0.422951	0.152987	786.381	787.385	788.388	393.694	394.196	394.698	262.799	263.133	263.468	197.351	197.602	197.852
PIAPGQMR	1	0.480319	0.17655	869.466	870.47	871.473	435.237	435.738	436.24	290.494	290.828	291.162	218.122	218.373	218.624
PIAPGQMR+O1	1	0.480699	0.178737	885.461	886.464	887.468	443.234	443.736	444.238	295.825	296.16	296.494	222.121	222.372	222.622
IAPGQMRE	1	0.481427	0.180568	901.456	902.459	903.463	451.232	451.733	452.235	301.157	301.491	301.826	226.119	226.37	226.621
IAPGQMRE+O1	1	0.481807	0.182756	917.451	918.454	919.458	459.229	459.731	460.232	306.488	306.823	307.157	230.118	230.369	230.62
APGQMREP	1	0.469252	0.17518	885.425	886.428	887.431	443.216	443.718	444.219	295.813	296.148	296.482	222.112	222.362	222.613
APGQMREP+O1	1	0.469632	0.177363	901.42	902.423	903.426	451.213	451.715	452.217	301.145	301.479	301.814	226.11	226.361	226.612
PGQMREPR	1	0.514905	0.197598	970.489	971.492	972.495	485.748	486.25	486.751	324.168	324.502	324.837	243.378	243.628	243.879
PGQMREPR+O1	1	0.515285	0.199798	986.484	987.487	988.49	493.745	494.247	494.749	329.499	329.834	330.168	247.376	247.627	247.878
GQMREPRG	1	0.480901	0.180874	930.457	931.461	932.464	465.732	466.234	466.736	310.824	311.158	311.493	233.37	233.621	233.871
GQMREPRG+O1	1	0.481281	0.183061	946.452	947.456	948.459	473.73	474.231	474.733	316.156	316.49	316.825	237.369	237.619	237.87
QMREPRGS	1	0.493212	0.188387	960.468	961.471	962.475	480.738	481.239	481.741	320.828	321.162	321.496	240.872	241.123	241.374
QMREPRGS+O1	1	0.493592	0.190579	976.463	977.466	978.47	488.735	489.237	489.738	326.159	326.494	326.828	244.871	245.122	245.373
MREPRGSD	1	0.477864	0.183392	947.436	948.44	949.443	474.222	474.723	475.225	316.484	316.818	317.153	237.615	237.865	238.116
MREPRGSD+O1	1	0.478244	0.185578	963.431	964.435	965.438	482.219	482.721	483.223	321.815	322.15	322.484	241.613	241.864	242.115
REPRGSDI	1	0.481483	0.139217	929.48	930.483	931.487	465.244	465.745	466.247	310.498	310.833	311.167	233.125	233.376	233.627
EPRGSDIA	1	0.435362	0.118797	844.416	845.419	846.423	422.712	423.213	423.715	282.143	282.478	282.812	211.859	212.11	212.361
PRGSDIAG	1	0.400593	0.100261	772.395	773.398	774.402	386.701	387.203	387.704	258.136	258.471	258.805	193.854	194.105	194.356
RGSDIAGT	1	0.389676	0.098073	776.39	777.393	778.396	388.698	389.2	389.702	259.468	259.803	260.137	194.853	195.104	195.355
GSDIAGTT	1	0.355479	0.087624	721.336	722.34	723.343	361.172	361.673	362.175	241.117	241.451	241.786	181.09	181.34	181.591
SDIAGTTS	1	0.367935	0.094034	751.347	752.35	753.354	376.177	376.679	377.18	251.12	251.455	251.789	188.592	188.843	189.094
DIAGTTST	1	0.379192	0.098237	765.362	766.366	767.369	383.185	383.687	384.188	255.792	256.127	256.461	192.096	192.347	192.598
IAGTTSTL	1	0.401804	0.102692	763.42	764.423	765.426	382.213	382.715	383.217	255.145	255.479	255.814	191.61	191.861	192.112
AGTTSTLQ	1	0.394571	0.102046	778.394	779.397	780.401	389.701	390.202	390.704	260.136	260.471	260.805	195.354	195.605	195.856
GTTSTLQE	1	0.417641	0.115325	836.4	837.403	838.406	418.703	419.205	419.707	279.471	279.806	280.14	209.855	210.106	210.357
TTSTLQEQ	1	0.455923	0.134052	907.437	908.44	909.443	454.222	454.724	455.225	303.15	303.485	303.819	227.615	227.865	228.116
TSTLQEQI	1	0.47902	0.142667	919.473	920.476	921.48	460.24	460.742	461.244	307.163	307.497	307.831	230.624	230.875	231.125
STLQEQIG	1	0.455852	0.129787	875.447	876.45	877.454	438.227	438.729	439.23	292.487	292.822	293.156	219.617	219.868	220.119
TLQEQIGW	1	0.54953	0.174266	974.494	975.498	976.501	487.751	488.252	488.754	325.503	325.837	326.172	244.379	244.63	244.881
LQEQIGWM	1	0.569022	0.227959	1004.49	1005.49	1006.49	502.747	503.249	503.75	335.501	335.835	336.169	251.877	252.128	252.379
LQEQIGWM+O1	1	0.569402	0.23018	1020.48	1021.49	1022.49	510.745	511.246	511.748	340.832	341.167	341.501	255.876	256.127	256.378
QEQIGWMT	1	0.545821	0.217648	992.451	993.454	994.457	496.729	497.231	497.732	331.488	331.823	332.157	248.868	249.119	249.37
QEQIGWMT+O1	1	0.546201	0.21986	1008.45	1009.45	1010.45	504.726	505.228	505.73	336.82	337.154	337.489	252.867	253.118	253.369
EQIGWMTN	1	0.534564	0.211535	978.435	979.438	980.442	489.721	490.223	490.724	326.816	327.151	327.485	245.364	245.615	245.866
EQIGWMTN+O1	1	0.534944	0.213743	994.43	995.433	996.437	497.719	498.22	498.722	332.148	332.483	332.817	249.363	249.614	249.865
QIGWMTNN	1	0.526515	0.204686	963.435	964.439	965.442	482.221	482.723	483.225	321.817	322.151	322.486	241.614	241.865	242.116
QIGWMTNN+O1	1	0.526895	0.206891	979.43	980.434	981.437	490.219	490.72	491.222	327.148	327.483	327.817	245.613	245.864	246.115
IGWMTNNP	1	0.522134	0.200674	932.429	933.433	934.436	466.718	467.22	467.722	311.481	311.816	312.15	233.863	234.114	234.365
IGWMTNNP+O1	1	0.522514	0.202877	948.424	949.428	950.431	474.716	475.218	475.719	316.813	317.147	317.482	237.862	238.112	238.363
GWMTNNPP	1	0.509897	0.194974	916.398	917.402	918.405	458.703	459.204	459.706	306.138	306.472	306.806	229.855	230.106	230.357
GWMTNNPP+O1	1	0.510277	0.197172	932.393	933.396	934.4	466.7	467.202	467.704	311.469	311.804	312.138	233.854	234.105	234.355
WMTNNPPI	1	0.556441	0.219267	972.461	973.464	974.467	486.734	487.236	487.737	324.825	325.16	325.494	243.871	244.121	244.372
WMTNNPPI+O1	1	0.556821	0.221483	988.456	989.459	990.462	494.731	495.233	495.735	330.157	330.491	330.826	247.869	248.12	248.371
MTNNPPIP	1	0.485123	0.182622	883.434	884.438	885.441	442.221	442.722	443.224	295.15	295.484	295.818	221.614	221.865	222.116
MTNNPPIP+O1	1	0.485503	0.184811	899.429	900.432	901.436	450.218	450.72	451.222	300.481	300.816	301.15	225.613	225.864	226.114
TNNPPIPV	1	0.477146	0.133515	851.462	852.465	853.469	426.235	426.736	427.238	284.492	284.827	285.161	213.621	213.872	214.123
NNPPIPVG	1	0.453231	0.120565	807.436	808.439	809.443	404.222	404.723	405.225	269.817	270.151	270.486	202.614	202.865	203.116
NPPIPVGE	1	0.46158	0.126237	822.436	823.439	824.442	411.721	412.223	412.725	274.817	275.151	275.486	206.364	206.615	206.866
PPIPVGEI	1	0.48087	0.133375	821.477	822.48	823.483	411.242	411.744	412.245	274.497	274.832	275.166	206.125	206.375	206.626
PIPVGEIY	1	0.526459	0.157517	887.487	888.491	889.494	444.247	444.749	445.251	296.501	296.835	297.17	222.627	222.878	223.129
IPVGEIYK	1	0.541971	0.166105	918.529	919.533	920.536	459.768	460.27	460.772	306.848	307.182	307.517	230.388	230.639	230.89
PVGEIYKR	1	0.553239	0.172186	961.547	962.55	963.553	481.277	481.779	482.28	321.187	321.521	321.856	241.142	241.393	241.644
VGEIYKRW	1	0.624784	0.213679	1050.57	1051.58	1052.58	525.79	526.292	526.794	350.863	351.197	351.531	263.399	263.65	263.9
GEIYKRWI	1	0.635907	0.221492	1064.59	1065.59	1066.6	532.798	533.3	533.801	355.534	355.869	356.203	266.903	267.153	267.404
EIYKRWII	1	0.682752	0.251586	1120.65	1121.65	1122.66	560.829	561.331	561.833	374.222	374.556	374.891	280.918	281.169	281.42
IYKRWIIL	1	0.693672	0.25508	1104.69	1105.7	1106.7	552.85	553.352	553.853	368.902	369.237	369.571	276.929	277.179	277.43
YKRWIILG	1	0.647454	0.224154	1048.63	1049.63	1050.64	524.819	525.32	525.822	350.215	350.549	350.884	262.913	263.164	263.415
KRWIILGL	1	0.613612	0.20104	998.651	999.654	1000.66	499.829	500.331	500.832	333.555	333.89	334.224	250.418	250.669	250.92
RWIILGLN	1	0.590689	0.189611	984.599	985.602	986.606	492.803	493.305	493.806	328.871	329.206	329.54	246.905	247.156	247.407
WIILGLNK	1	0.583064	0.184764	956.593	957.596	958.599	478.8	479.302	479.803	319.536	319.87	320.205	239.904	240.154	240.405
IILGLNKI	1	0.523502	0.152321	883.598	884.601	885.604	442.302	442.804	443.306	295.204	295.538	295.873	221.655	221.906	222.157
ILGLNKIV	1	0.511956	0.14645	869.582	870.585	871.589	435.295	435.796	436.298	290.532	290.867	291.201	218.151	218.402	218.653
LGLNKIVR	1	0.523561	0.151974	912.599	913.602	914.606	456.803	457.305	457.806	304.871	305.206	305.54	228.905	229.156	229.407
GLNKIVRM	1	0.51989	0.195548	930.555	931.559	932.562	465.781	466.283	466.785	310.857	311.191	311.526	233.394	233.645	233.896
GLNKIVRM+O1	1	0.52027	0.19775	946.55	947.554	948.557	473.779	474.28	474.782	316.188	316.523	316.857	237.393	237.644	237.895
LNKIVRMY	1	0.599386	0.242002	1036.6	1037.6	1038.6	518.802	519.304	519.806	346.204	346.538	346.873	259.905	260.156	260.406
LNKIVRMY+O1	1	0.599766	0.244235	1052.59	1053.6	1054.6	526.8	527.301	527.803	351.536	351.87	352.204	263.903	264.154	264.405
NKIVRMYS	1	0.565079	0.223821	1010.55	1011.55	1012.55	505.776	506.278	506.78	337.52	337.854	338.189	253.392	253.643	253.893
NKIVRMYS+O1	1	0.565459	0.226041	1026.54	1027.54	1028.55	513.774	514.275	514.777	342.852	343.186	343.52	257.39	257.641	257.892
KIVRMYSP	1	0.572402	0.225791	993.555	994.558	995.562	497.281	497.783	498.284	331.857	332.191	332.525	249.144	249.395	249.646
KIVRMYSP+O1	1	0.572782	0.228013	1009.55	1010.55	1011.56	505.279	505.78	506.282	337.188	337.523	337.857	253.143	253.394	253.645
IVRMYSPT	1	0.54565	0.21338	966.508	967.511	968.514	483.757	484.259	484.761	322.841	323.175	323.51	242.382	242.633	242.884
IVRMYSPT+O1	1	0.54603	0.215592	982.503	983.506	984.509	491.755	492.257	492.758	328.172	328.507	328.841	246.381	246.632	246.883
VRMYSPTS	1	0.511963	0.198074	940.456	941.459	942.462	470.731	471.233	471.735	314.157	314.491	314.826	235.869	236.12	236.371
VRMYSPTS+O1	1	0.512343	0.200273	956.451	957.454	958.457	478.729	479.231	479.732	319.488	319.823	320.157	239.868	240.119	240.37
RMYSPTSI	1	0.523331	0.203724	954.471	955.475	956.478	477.739	478.241	478.743	318.829	319.163	319.498	239.373	239.624	239.875
RMYSPTSI+O1	1	0.523711	0.205928	970.466	971.47	972.473	485.737	486.238	486.74	324.16	324.495	324.829	243.372	243.623	243.874
MYSPTSIL	1	0.51237	0.197447	911.454	912.458	913.461	456.231	456.732	457.234	304.49	304.824	305.159	228.619	228.87	229.121
MYSPTSIL+O1	1	0.51275	0.199646	927.449	928.453	929.456	464.228	464.73	465.232	309.821	310.156	310.49	232.618	232.869	233.119
YSPTSILD	1	0.492684	0.147221	895.441	896.444	897.447	448.224	448.726	449.227	299.152	299.486	299.821	224.616	224.866	225.117
SPTSILDI	1	0.459576	0.129445	845.461	846.465	847.468	423.234	423.736	424.238	282.492	282.826	283.161	212.121	212.372	212.623
PTSILDIR	1	0.504638	0.148834	914.531	915.534	916.537	457.769	458.271	458.772	305.515	305.849	306.184	229.388	229.639	229.89
TSILDIRQ	1	0.50858	0.153041	945.536	946.54	947.543	473.272	473.774	474.275	315.85	316.185	316.519	237.14	237.39	237.641
SILDIRQG	1	0.48577	0.139639	901.51	902.514	903.517	451.259	451.76	452.262	301.175	301.509	301.844	226.133	226.384	226.635
ILDIRQGP	1	0.507813	0.148793	911.531	912.534	913.538	456.269	456.771	457.272	304.515	304.85	305.184	228.638	228.889	229.14
LDIRQGPK	1	0.511814	0.150487	926.542	927.545	928.549	463.775	464.276	464.778	309.519	309.853	310.188	232.391	232.642	232.893
DIRQGPKE	1	0.500665	0.149077	942.5	943.504	944.507	471.754	472.255	472.757	314.838	315.173	315.507	236.381	236.631	236.882
IRQGPKEP	1	0.5113	0.150577	924.526	925.529	926.533	462.767	463.268	463.77	308.847	309.181	309.516	231.887	232.138	232.389
RQGPKEPF	1	0.544637	0.167614	958.51	959.514	960.517	479.759	480.261	480.762	320.175	320.509	320.844	240.383	240.634	240.885
QGPKEPFR	1	0.544637	0.167614	958.51	959.514	960.517	479.759	480.261	480.762	320.175	320.509	320.844	240.383	240.634	240.885
GPKEPFRD	1	0.530044	0.16185	945.479	946.482	947.486	473.243	473.745	474.246	315.831	316.166	316.5	237.125	237.376	237.627
PKEPFRDY	1	0.609465	0.208463	1051.52	1052.52	1053.53	526.264	526.766	527.267	351.178	351.513	351.847	263.636	263.886	264.137
KEPFRDYV	1	0.610184	0.20924	1053.54	1054.54	1055.54	527.272	527.774	528.275	351.85	352.185	352.519	264.14	264.39	264.641
EPFRDYVD	1	0.583919	0.197434	1040.47	1041.47	1042.48	520.738	521.239	521.741	347.494	347.829	348.163	260.873	261.123	261.374
PFRDYVDR	1	0.60639	0.206318	1067.53	1068.53	1069.53	534.267	534.769	535.27	356.514	356.848	357.183	267.637	267.888	268.139
FRDYVDRF	1	0.651462	0.234799	1117.54	1118.55	1119.55	559.275	559.777	560.278	373.186	373.52	373.855	280.141	280.392	280.643
RDYVDRFY	1	0.651117	0.237206	1133.54	1134.54	1135.54	567.272	567.774	568.276	378.517	378.852	379.186	284.14	284.391	284.641
DYVDRFYK	1	0.644603	0.232469	1105.53	1106.53	1107.54	553.269	553.771	554.273	369.182	369.516	369.851	277.138	277.389	277.64
YVDRFYKT	1	0.64442	0.23027	1091.55	1092.56	1093.56	546.28	546.781	547.283	364.522	364.857	365.191	273.643	273.894	274.145
VDRFYKTL	1	0.610257	0.206979	1041.57	1042.58	1043.58	521.29	521.792	522.293	347.862	348.197	348.531	261.149	261.399	261.65
DRFYKTLR	1	0.633058	0.22109	1098.61	1099.61	1100.61	549.806	550.308	550.81	366.873	367.208	367.542	275.407	275.658	275.908
RFYKTLRA	1	0.620965	0.2097	1054.62	1055.62	1056.62	527.811	528.313	528.815	352.21	352.545	352.879	264.409	264.66	264.911
FYKTLRAE	1	0.598992	0.200465	1027.56	1028.56	1029.56	514.282	514.784	515.286	343.191	343.525	343.859	257.645	257.896	258.146
YKTLRAEQ	1	0.557628	0.178815	1008.55	1009.55	1010.55	504.777	505.279	505.781	336.854	337.188	337.523	252.892	253.143	253.394
KTLRAEQA	1	0.489411	0.141483	916.521	917.524	918.528	458.764	459.266	459.768	306.179	306.513	306.847	229.886	230.137	230.387
TLRAEQAS	1	0.451581	0.125842	875.458	876.461	877.465	438.233	438.734	439.236	292.491	292.825	293.16	219.62	219.871	220.122
LRAEQASQ	1	0.466398	0.132596	902.469	903.472	904.476	451.738	452.24	452.742	301.495	301.829	302.163	226.373	226.624	226.874
RAEQASQE	1	0.455459	0.131674	918.428	919.431	920.434	459.717	460.219	460.721	306.814	307.148	307.483	230.362	230.613	230.864
AEQASQEV	1	0.432284	0.121538	861.395	862.398	863.402	431.201	431.703	432.204	287.803	288.138	288.472	216.104	216.355	216.606
EQASQEVK	1	0.470923	0.138789	918.453	919.456	920.459	459.73	460.232	460.733	306.822	307.157	307.491	230.369	230.619	230.87
QASQEVKN	1	0.462568	0.133046	903.453	904.456	905.46	452.23	452.732	453.234	301.823	302.157	302.491	226.619	226.87	227.12
ASQEVKNW	1	0.530116	0.163948	961.474	962.477	963.48	481.241	481.742	482.244	321.163	321.497	321.832	241.124	241.375	241.626
SQEVKNWM	1	0.561465	0.225992	1021.48	1022.48	1023.48	511.242	511.744	512.246	341.164	341.498	341.833	256.125	256.376	256.626
SQEVKNWM+O1	1	0.561845	0.22821	1037.47	1038.48	1039.48	519.24	519.741	520.243	346.496	346.83	347.164	260.123	260.374	260.625
QEVKNWMT	1	0.573251	0.232247	1035.49	1036.5	1037.5	518.25	518.752	519.253	345.836	346.17	346.505	259.629	259.879	260.13
QEVKNWMT+O1	1	0.573631	0.23447	1051.49	1052.49	1053.49	526.247	526.749	527.251	351.167	351.502	351.836	263.627	263.878	264.129
EVKNWMTE	1	0.56952	0.232206	1036.48	1037.48	1038.48	518.742	519.244	519.745	346.164	346.498	346.833	259.875	260.125	260.376
EVKNWMTE+O1	1	0.5699	0.234427	1052.47	1053.48	1054.48	526.739	527.241	527.743	351.495	351.83	352.164	263.873	264.124	264.375
VKNWMTET	1	0.557925	0.223972	1008.48	1009.49	1010.49	504.745	505.246	505.748	336.832	337.167	337.501	252.876	253.127	253.378
VKNWMTET+O1	1	0.558305	0.226189	1024.48	1025.48	1026.48	512.742	513.244	513.745	342.164	342.498	342.833	256.875	257.125	257.376
KNWMTETL	1	0.569747	0.230233	1022.5	1023.5	1024.5	511.752	512.254	512.756	341.504	341.838	342.173	256.38	256.631	256.882
KNWMTETL+O1	1	0.570127	0.232454	1038.49	1039.5	1040.5	519.75	520.252	520.753	346.836	347.17	347.505	260.379	260.629	260.88
NWMTETLL	1	0.565549	0.227947	1007.49	1008.49	1009.49	504.247	504.749	505.25	336.5	336.835	337.169	252.627	252.878	253.129
NWMTETLL+O1	1	0.565929	0.230167	1023.48	1024.48	1025.49	512.244	512.746	513.248	341.832	342.166	342.501	256.626	256.877	257.128
WMTETLLV	1	0.573511	0.230292	992.512	993.515	994.519	496.76	497.261	497.763	331.509	331.843	332.178	248.883	249.134	249.385
WMTETLLV+O1	1	0.573891	0.232515	1008.51	1009.51	1010.51	504.757	505.259	505.761	336.841	337.175	337.509	252.882	253.133	253.384
MTETLLVQ	1	0.505636	0.196702	934.491	935.495	936.498	467.749	468.251	468.753	312.169	312.503	312.838	234.378	234.629	234.88
MTETLLVQ+O1	1	0.506016	0.198899	950.486	951.49	952.493	475.747	476.248	476.75	317.5	317.835	318.169	238.377	238.628	238.879
TETLLVQN	1	0.490055	0.145678	917.494	918.497	919.501	459.251	459.752	460.254	306.503	306.837	307.172	230.129	230.38	230.631
ETLLVQNA	1	0.478357	0.13799	887.483	888.487	889.49	444.245	444.747	445.249	296.499	296.834	297.168	222.626	222.877	223.128
TLLVQNAN	1	0.470309	0.132315	872.484	873.487	874.49	436.745	437.247	437.749	291.499	291.834	292.168	218.876	219.127	219.378
LLVQNANP	1	0.480947	0.135404	868.489	869.492	870.495	434.748	435.25	435.751	290.168	290.502	290.837	217.878	218.128	218.379
LVQNANPD	1	0.457794	0.128933	870.432	871.435	872.438	435.719	436.221	436.723	290.815	291.15	291.484	218.363	218.614	218.865
VQNANPDC	1	0.431369	0.162344	860.357	861.36	862.363	430.682	431.184	431.685	287.457	287.792	288.126	215.845	216.095	216.346
QNANPDCK	1	0.447181	0.168957	889.383	890.387	891.39	445.195	445.697	446.199	297.133	297.467	297.802	223.101	223.352	223.603
NANPDCKT	1	0.43228	0.162604	862.372	863.376	864.379	431.69	432.191	432.693	288.129	288.463	288.798	216.349	216.599	216.85
ANPDCKTI	1	0.450953	0.16901	861.413	862.417	863.42	431.21	431.712	432.214	287.809	288.144	288.478	216.109	216.36	216.611
NPDCKTIL	1	0.485993	0.184848	903.46	904.464	905.467	452.234	452.736	453.237	301.825	302.159	302.494	226.621	226.871	227.122
PDCKTILK	1	0.508719	0.194211	917.512	918.516	919.519	459.26	459.762	460.263	306.509	306.843	307.178	230.134	230.384	230.635
DCKTILKA	1	0.486355	0.183093	891.497	892.5	893.504	446.252	446.754	447.255	297.837	298.172	298.506	223.63	223.88	224.131
CKTILKAL	1	0.508761	0.190135	889.554	890.557	891.561	445.281	445.782	446.284	297.189	297.524	297.858	223.144	223.395	223.646
KTILKALG	1	0.489135	0.135251	843.566	844.57	845.573	422.287	422.788	423.29	281.86	282.195	282.529	211.647	211.898	212.149
TILKALGP	1	0.473512	0.127801	812.524	813.527	814.531	406.766	407.267	407.769	271.513	271.847	272.182	203.886	204.137	204.388
ILKALGPA	1	0.461773	0.120445	782.513	783.517	784.52	391.76	392.262	392.764	261.509	261.844	262.178	196.384	196.635	196.885
LKALGPAA	1	0.426961	0.105562	740.467	741.47	742.473	370.737	371.239	371.74	247.494	247.828	248.163	185.872	186.123	186.374
KALGPAAT	1	0.403545	0.097857	728.43	729.433	730.437	364.719	365.22	365.722	243.482	243.816	244.15	182.863	183.114	183.365
ALGPAATL	1	0.400741	0.096298	713.419	714.423	715.426	357.213	357.715	358.217	238.478	238.812	239.147	179.11	179.361	179.612
LGPAATLE	1	0.4239	0.109877	771.425	772.428	773.431	386.216	386.718	387.219	257.813	258.148	258.482	193.612	193.862	194.113
GPAATLEE	1	0.413365	0.109452	787.383	788.387	789.39	394.195	394.697	395.199	263.133	263.467	263.801	197.601	197.852	198.103
PAATLEEM	1	0.455274	0.172977	861.402	862.406	863.409	431.205	431.706	432.208	287.806	288.14	288.475	216.106	216.357	216.608
PAATLEEM+O1	1	0.455654	0.175155	877.397	878.401	879.404	439.202	439.704	440.206	293.137	293.472	293.806	220.105	220.356	220.606
AATLEEMM	1	0.464016	0.221457	895.39	896.393	897.397	448.199	448.7	449.202	299.135	299.469	299.804	224.603	224.854	225.105
AATLEEMM+O1	1	0.464396	0.223638	911.385	912.388	913.392	456.196	456.698	457.199	304.466	304.801	305.135	228.602	228.853	229.103
AATLEEMM+O2	1	0.464776	0.225819	927.38	928.383	929.387	464.194	464.695	465.197	309.798	310.133	310.467	232.6	232.851	233.102
ATLEEMMT	1	0.475836	0.229322	925.401	926.404	927.407	463.204	463.706	464.207	309.138	309.473	309.807	232.106	232.356	232.607
ATLEEMMT+O1	1	0.476216	0.231508	941.395	942.399	943.402	471.201	471.703	472.205	314.47	314.804	315.139	236.104	236.355	236.606
ATLEEMMT+O2	1	0.476596	0.233694	957.39	958.394	959.397	479.199	479.7	480.202	319.802	320.136	320.471	240.103	240.354	240.605
TLEEMMTA	1	0.475836	0.229322	925.401	926.404	927.407	463.204	463.706	464.207	309.138	309.473	309.807	232.106	232.356	232.607
TLEEMMTA+O1	1	0.476216	0.231508	941.395	942.399	943.402	471.201	471.703	472.205	314.47	314.804	315.139	236.104	236.355	236.606
TLEEMMTA+O2	1	0.476596	0.233694	957.39	958.394	959.397	479.199	479.7	480.202	319.802	320.136	320.471	240.103	240.354	240.605
LEEMMTAC	1	0.472131	0.271333	927.362	928.365	929.369	464.185	464.686	465.188	309.792	310.127	310.461	232.596	232.847	233.098
LEEMMTAC+O1	1	0.472511	0.273517	943.357	944.36	945.364	472.182	472.684	473.185	315.124	315.458	315.793	236.595	236.846	237.096
LEEMMTAC+O2	1	0.472891	0.275701	959.352	960.355	961.359	480.18	480.681	481.183	320.455	320.79	321.124	240.593	240.844	241.095
EEMMTACQ	1	0.464156	0.269248	942.337	943.34	944.343	471.672	472.174	472.675	314.784	315.118	315.453	236.34	236.59	236.841
EEMMTACQ+O1	1	0.464536	0.271429	958.331	959.335	960.338	479.669	480.171	480.673	320.115	320.45	320.784	240.338	240.589	240.84
EEMMTACQ+O2	1	0.464916	0.27361	974.326	975.33	976.333	487.667	488.169	488.67	325.447	325.781	326.116	244.337	244.588	244.839
EMMTACQG	1	0.428782	0.249744	870.315	871.319	872.322	435.661	436.163	436.665	290.777	291.111	291.446	218.334	218.585	218.836
EMMTACQG+O1	1	0.429162	0.251912	886.31	887.314	888.317	443.659	444.16	444.662	296.108	296.443	296.777	222.333	222.584	222.835
EMMTACQG+O2	1	0.429542	0.25408	902.305	903.309	904.312	451.656	452.158	452.66	301.44	301.774	302.109	226.332	226.583	226.833
MMTACQGV	1	0.428472	0.245432	840.341	841.345	842.348	420.674	421.176	421.678	280.785	281.12	281.454	210.841	211.092	211.342
MMTACQGV+O1	1	0.428852	0.247599	856.336	857.34	858.343	428.672	429.173	429.675	286.117	286.451	286.786	214.839	215.09	215.341
MMTACQGV+O2	1	0.429232	0.249767	872.331	873.334	874.338	436.669	437.171	437.673	291.449	291.783	292.117	218.838	219.089	219.34
MTACQGVG	1	0.386353	0.183232	766.322	767.326	768.329	383.665	384.166	384.668	256.112	256.447	256.781	192.336	192.587	192.838
MTACQGVG+O1	1	0.386733	0.185383	782.317	783.32	784.324	391.662	392.164	392.666	261.444	261.778	262.113	196.335	196.586	196.836
TACQGVGG	1	0.343366	0.122774	692.303	693.307	694.31	346.655	347.157	347.659	231.439	231.774	232.108	173.831	174.082	174.333
ACQGVGGP	1	0.354223	0.124478	688.308	689.312	690.315	344.658	345.159	345.661	230.108	230.442	230.777	172.833	173.083	173.334
CQGVGGPG	1	0.342637	0.120392	674.293	675.296	676.299	337.65	338.152	338.653	225.436	225.77	226.105	169.329	169.579	169.83
QGVGGPGH	1	0.376401	0.087055	708.342	709.346	710.349	354.675	355.176	355.678	236.786	237.12	237.455	177.841	178.092	178.343
GVGGPGHK	1	0.387798	0.089258	708.379	709.382	710.385	354.693	355.195	355.696	236.798	237.132	237.467	177.85	178.101	178.352
VGGPGHKA	1	0.399474	0.093756	722.394	723.398	724.401	361.701	362.203	362.704	241.47	241.804	242.139	181.354	181.605	181.856
GGPGHKAR	1	0.422328	0.103012	779.427	780.43	781.434	390.217	390.719	391.221	260.481	260.815	261.149	195.612	195.863	196.114
GPGHKARV	1	0.457053	0.118052	821.474	822.477	823.481	411.241	411.742	412.244	274.496	274.831	275.165	206.124	206.375	206.626
PGHKARVL	1	0.502803	0.140024	877.537	878.54	879.543	439.272	439.774	440.275	293.184	293.518	293.853	220.14	220.39	220.641
PIVQNIQGQ	1	0.546473	0.172905	996.547	997.551	998.554	498.777	499.279	499.781	332.854	333.188	333.523	249.892	250.143	250.394
IVQNIQGQM	1	0.555076	0.222247	1030.53	1031.54	1032.54	515.771	516.273	516.774	344.183	344.518	344.852	258.389	258.64	258.891
IVQNIQGQM+O1	1	0.555456	0.224463	1046.53	1047.53	1048.54	523.769	524.27	524.772	349.515	349.849	350.184	262.388	262.639	262.89
VQNIQGQMV	1	0.543492	0.216514	1016.52	1017.52	1018.53	508.763	509.265	509.767	339.511	339.846	340.18	254.885	255.136	255.387
VQNIQGQMV+O1	1	0.543872	0.218725	1032.51	1033.52	1034.52	516.761	517.262	517.764	344.843	345.177	345.512	258.884	259.135	259.386
QNIQGQMVH	1	0.561255	0.226271	1054.51	1055.51	1056.52	527.759	528.26	528.762	352.175	352.509	352.844	264.383	264.634	264.885
QNIQGQMVH+O1	1	0.561635	0.228489	1070.5	1071.51	1072.51	535.756	536.258	536.759	357.506	357.841	358.175	268.382	268.632	268.883
NIQGQMVHQ	1	0.561255	0.226271	1054.51	1055.51	1056.52	527.759	528.26	528.762	352.175	352.509	352.844	264.383	264.634	264.885
NIQGQMVHQ+O1	1	0.561635	0.228489	1070.5	1071.51	1072.51	535.756	536.258	536.759	357.506	357.841	358.175	268.382	268.632	268.883
IQGQMVHQA	1	0.54614	0.215377	1011.5	1012.51	1013.51	506.256	506.757	507.259	337.84	338.174	338.508	253.631	253.882	254.133
IQGQMVHQA+O1	1	0.54652	0.217589	1027.5	1028.5	1029.51	514.253	514.755	515.256	343.171	343.506	343.84	257.63	257.881	258.132
QGQMVHQAI	1	0.54614	0.215377	1011.5	1012.51	1013.51	506.256	506.757	507.259	337.84	338.174	338.508	253.631	253.882	254.133
QGQMVHQAI+O1	1	0.54652	0.217589	1027.5	1028.5	1029.51	514.253	514.755	515.256	343.171	343.506	343.84	257.63	257.881	258.132
GQMVHQAIS	1	0.519337	0.201803	970.477	971.481	972.484	485.742	486.244	486.746	324.164	324.498	324.833	243.375	243.626	243.877
GQMVHQAIS+O1	1	0.519717	0.204005	986.472	987.476	988.479	493.74	494.242	494.743	329.496	329.83	330.165	247.374	247.624	247.875
QMVHQAISP	1	0.554148	0.219497	1010.51	1011.51	1012.52	505.758	506.26	506.761	337.508	337.842	338.177	253.383	253.633	253.884
QMVHQAISP+O1	1	0.554528	0.221712	1026.5	1027.51	1028.51	513.755	514.257	514.759	342.839	343.174	343.508	257.381	257.632	257.883
MVHQAISPR	1	0.572782	0.228442	1038.55	1039.55	1040.56	519.779	520.281	520.783	346.855	347.19	347.524	260.393	260.644	260.895
MVHQAISPR+O1	1	0.573162	0.230664	1054.55	1055.55	1056.55	527.777	528.278	528.78	352.187	352.521	352.856	264.392	264.643	264.894
VHQAISPRT	1	0.55331	0.174498	1008.56	1009.56	1010.57	504.783	505.285	505.786	336.858	337.192	337.527	252.895	253.146	253.397
HQAISPRTL	1	0.565379	0.181054	1022.57	1023.58	1024.58	511.791	512.292	512.794	341.53	341.864	342.198	256.399	256.65	256.901
QAISPRTLN	1	0.538805	0.168741	999.558	1000.56	1001.56	500.283	500.784	501.286	333.858	334.192	334.526	250.645	250.896	251.147
AISPRTLNA	1	0.511971	0.152793	942.537	943.54	944.543	471.772	472.274	472.775	314.85	315.185	315.519	236.39	236.64	236.891
ISPRTLNAW	1	0.606918	0.204824	1057.58	1058.58	1059.59	529.293	529.795	530.296	353.198	353.532	353.867	265.15	265.401	265.652
SPRTLNAWV	1	0.594842	0.198182	1043.56	1044.57	1045.57	522.285	522.787	523.289	348.526	348.86	349.195	261.646	261.897	262.148
PRTLNAWVK	1	0.633755	0.219368	1084.63	1085.63	1086.63	542.817	543.318	543.82	362.214	362.548	362.882	271.912	272.163	272.414
RTLNAWVKV	1	0.633498	0.219469	1086.64	1087.65	1088.65	543.825	544.326	544.828	362.885	363.22	363.554	272.416	272.667	272.918
TLNAWVKVV	1	0.610365	0.205598	1029.61	1030.61	1031.62	515.308	515.81	516.312	343.875	344.209	344.543	258.158	258.409	258.659
LNAWVKVVE	1	0.62176	0.214073	1057.6	1058.61	1059.61	529.306	529.807	530.309	353.206	353.541	353.875	265.156	265.407	265.658
NAWVKVVEE	1	0.611329	0.211779	1073.56	1074.57	1075.57	537.285	537.787	538.288	358.526	358.86	359.195	269.146	269.397	269.648
AWVKVVEEK	1	0.634377	0.22361	1087.61	1088.62	1089.62	544.311	544.813	545.314	363.21	363.544	363.879	272.659	272.91	273.161
WVKVVEEKA	1	0.634377	0.22361	1087.61	1088.62	1089.62	544.311	544.813	545.314	363.21	363.544	363.879	272.659	272.91	273.161
VKVVEEKAF	1	0.607444	0.207423	1048.6	1049.61	1050.61	524.805	525.307	525.809	350.206	350.541	350.875	262.906	263.157	263.408
KVVEEKAFS	1	0.585022	0.196089	1036.57	1037.57	1038.57	518.787	519.289	519.791	346.194	346.528	346.863	259.897	260.148	260.399
VVEEKAFSP	1	0.569457	0.187503	1005.53	1006.53	1007.53	503.266	503.768	504.27	335.847	336.181	336.515	252.137	252.388	252.638
VEEKAFSPE	1	0.56985	0.191784	1035.5	1036.5	1037.51	518.253	518.755	519.257	345.838	346.172	346.507	259.63	259.881	260.132
EEKAFSPEV	1	0.56985	0.191784	1035.5	1036.5	1037.51	518.253	518.755	519.257	345.838	346.172	346.507	259.63	259.881	260.132
EKAFSPEVI	1	0.581501	0.193549	1019.54	1020.54	1021.55	510.274	510.776	511.277	340.518	340.853	341.187	255.641	255.891	256.142
KAFSPEVIP	1	0.579972	0.189404	987.551	988.554	989.558	494.279	494.781	495.282	329.855	330.19	330.524	247.643	247.894	248.145
AFSPEVIPM	1	0.572865	0.230166	990.496	991.5	992.503	495.752	496.254	496.755	330.837	331.171	331.506	248.38	248.63	248.881
AFSPEVIPM+O1	1	0.573245	0.232388	1006.49	1007.49	1008.5	503.749	504.251	504.753	336.169	336.503	336.838	252.378	252.629	252.88
FSPEVIPMF	1	0.640858	0.271046	1066.53	1067.53	1068.53	533.768	534.269	534.771	356.181	356.515	356.85	267.387	267.638	267.889
FSPEVIPMF+O1	1	0.641238	0.273294	1082.52	1083.53	1084.53	541.765	542.267	542.768	361.512	361.847	362.181	271.386	271.637	271.888
SPEVIPMFS	1	0.573155	0.232426	1006.49	1007.49	1008.5	503.749	504.251	504.753	336.169	336.503	336.838	252.378	252.629	252.88
SPEVIPMFS+O1	1	0.573535	0.234649	1022.49	1023.49	1024.49	511.747	512.248	512.75	341.5	341.835	342.169	256.377	256.628	256.879
PEVIPMFSA	1	0.572865	0.230166	990.496	991.5	992.503	495.752	496.254	496.755	330.837	331.171	331.506	248.38	248.63	248.881
PEVIPMFSA+O1	1	0.573245	0.232388	1006.49	1007.49	1008.5	503.749	504.251	504.753	336.169	336.503	336.838	252.378	252.629	252.88
EVIPMFSAL	1	0.58463	0.236689	1006.53	1007.53	1008.53	503.768	504.269	504.771	336.181	336.515	336.85	252.387	252.638	252.889
EVIPMFSAL+O1	1	0.58501	0.238916	1022.52	1023.53	1024.53	511.765	512.267	512.768	341.512	341.847	342.181	256.386	256.637	256.888
VIPMFSALS	1	0.56139	0.221743	964.517	965.521	966.524	482.762	483.264	483.766	322.177	322.512	322.846	241.885	242.136	242.386
VIPMFSALS+O1	1	0.56177	0.223961	980.512	981.515	982.519	490.76	491.261	491.763	327.509	327.843	328.178	245.883	246.134	246.385
IPMFSALSE	1	0.562016	0.225969	994.491	995.495	996.498	497.749	498.251	498.753	332.169	332.503	332.838	249.378	249.629	249.88
IPMFSALSE+O1	1	0.562396	0.228187	1010.49	1011.49	1012.49	505.747	506.248	506.75	337.5	337.835	338.169	253.377	253.628	253.879
PMFSALSEG	1	0.516057	0.201862	938.429	939.432	940.436	469.718	470.22	470.721	313.481	313.816	314.15	235.363	235.613	235.864
PMFSALSEG+O1	1	0.516437	0.204063	954.424	955.427	956.43	477.715	478.217	478.719	318.813	319.147	319.482	239.361	239.612	239.863
MFSALSEGA	1	0.492659	0.190545	912.413	913.416	914.42	456.71	457.212	457.714	304.809	305.144	305.478	228.859	229.11	229.36
MFSALSEGA+O1	1	0.493039	0.192737	928.408	929.411	930.415	464.708	465.209	465.711	310.141	310.475	310.81	232.857	233.108	233.359
FSALSEGAT	1	0.473567	0.138121	882.42	883.424	884.427	441.714	442.215	442.717	294.812	295.146	295.481	221.361	221.611	221.862
SALSEGATP	1	0.42854	0.11779	832.405	833.408	834.411	416.706	417.208	417.709	278.14	278.474	278.809	208.857	209.107	209.358
ALSEGATPQ	1	0.455023	0.129589	873.431	874.435	875.438	437.219	437.721	438.223	291.815	292.15	292.484	219.113	219.364	219.615
LSEGATPQD	1	0.466863	0.13906	917.421	918.424	919.428	459.214	459.716	460.218	306.479	306.813	307.147	230.111	230.362	230.612
SEGATPQDL	1	0.466863	0.13906	917.421	918.424	919.428	459.214	459.716	460.218	306.479	306.813	307.147	230.111	230.362	230.612
EGATPQDLN	1	0.482156	0.146118	944.432	945.435	946.439	472.72	473.221	473.723	315.482	315.817	316.151	236.863	237.114	237.365
GATPQDLNT	1	0.470257	0.138601	916.437	917.44	918.444	458.722	459.224	459.726	306.151	306.485	306.819	229.865	230.116	230.366
ATPQDLNTM	1	0.513179	0.204464	990.456	991.459	992.463	495.732	496.233	496.735	330.824	331.158	331.492	248.369	248.62	248.871
ATPQDLNTM+O1	1	0.513559	0.206664	1006.45	1007.45	1008.46	503.729	504.231	504.732	336.155	336.49	336.824	252.368	252.619	252.87
TPQDLNTML	1	0.547558	0.222827	1032.5	1033.51	1034.51	516.755	517.257	517.759	344.839	345.174	345.508	258.881	259.132	259.383
TPQDLNTML+O1	1	0.547938	0.22504	1048.5	1049.5	1050.5	524.753	525.254	525.756	350.171	350.505	350.84	262.88	263.131	263.382
PQDLNTMLN	1	0.551092	0.224755	1045.5	1046.5	1047.5	523.253	523.754	524.256	349.171	349.505	349.84	262.13	262.381	262.632
PQDLNTMLN+O1	1	0.551472	0.226969	1061.49	1062.5	1063.5	531.25	531.752	532.254	354.503	354.837	355.171	266.129	266.38	266.63
QDLNTMLNT	1	0.540034	0.221025	1049.49	1050.5	1051.5	525.25	525.752	526.254	350.503	350.837	351.171	263.129	263.38	263.63
QDLNTMLNT+O1	1	0.540414	0.223235	1065.49	1066.49	1067.49	533.248	533.749	534.251	355.834	356.169	356.503	267.127	267.378	267.629
DLNTMLNTV	1	0.536903	0.216974	1020.5	1021.51	1022.51	510.755	511.257	511.759	340.839	341.174	341.508	255.881	256.132	256.383
DLNTMLNTV+O1	1	0.537283	0.219183	1036.5	1037.5	1038.5	518.753	519.254	519.756	346.171	346.505	346.84	259.88	260.131	260.382
LNTMLNTVG	1	0.513029	0.200508	962.498	963.501	964.504	481.752	482.254	482.756	321.504	321.838	322.173	241.38	241.631	241.882
LNTMLNTVG+O1	1	0.513409	0.202708	978.492	979.496	980.499	489.75	490.252	490.753	326.836	327.17	327.505	245.379	245.629	245.88
NTMLNTVGG	1	0.466857	0.17812	906.435	907.438	908.442	453.721	454.223	454.724	302.816	303.151	303.485	227.364	227.615	227.866
NTMLNTVGG+O1	1	0.467237	0.180302	922.43	923.433	924.437	461.719	462.22	462.722	308.148	308.483	308.817	231.363	231.614	231.865
TMLNTVGGH	1	0.492947	0.188317	929.451	930.454	931.458	465.229	465.731	466.232	310.488	310.823	311.157	233.118	233.369	233.62
TMLNTVGGH+O1	1	0.493327	0.190509	945.446	946.449	947.453	473.227	473.728	474.23	315.82	316.155	316.489	237.117	237.368	237.619
MLNTVGGHQ	1	0.50824	0.195921	956.462	957.465	958.469	478.735	479.236	479.738	319.492	319.827	320.161	239.871	240.122	240.373
MLNTVGGHQ+O1	1	0.50862	0.198119	972.457	973.46	974.463	486.732	487.234	487.735	324.824	325.158	325.493	243.87	244.12	244.371
LNTVGGHQA	1	0.47656	0.135547	896.458	897.462	898.465	448.733	449.235	449.736	299.491	299.825	300.16	224.87	225.121	225.372
NTVGGHQAA	1	0.442335	0.119655	854.412	855.415	856.418	427.709	428.211	428.713	285.475	285.81	286.144	214.358	214.609	214.86
TVGGHQAAM	1	0.458308	0.169847	871.409	872.412	873.416	436.208	436.71	437.212	291.141	291.476	291.81	218.608	218.859	219.109
TVGGHQAAM+O1	1	0.458688	0.172026	887.404	888.407	889.411	444.206	444.707	445.209	296.473	296.807	297.142	222.606	222.857	223.108
VGGHQAAMQ	1	0.47272	0.176802	898.42	899.423	900.427	449.714	450.215	450.717	300.145	300.479	300.814	225.36	225.611	225.862
VGGHQAAMQ+O1	1	0.4731	0.178986	914.415	915.418	916.422	457.711	458.213	458.714	305.476	305.811	306.145	229.359	229.61	229.861
GGHQAAMQM	1	0.481178	0.225475	930.392	931.395	932.399	465.7	466.201	466.703	310.802	311.137	311.471	233.353	233.604	233.855
GGHQAAMQM+O1	1	0.481558	0.227663	946.387	947.39	948.394	473.697	474.199	474.7	316.134	316.468	316.803	237.352	237.603	237.854
GGHQAAMQM+O2	1	0.481938	0.229851	962.382	963.385	964.389	481.695	482.196	482.698	321.465	321.8	322.134	241.351	241.602	241.853
GHQAAMQML	1	0.526974	0.249151	986.455	987.458	988.461	493.731	494.233	494.734	329.49	329.824	330.159	247.369	247.62	247.871
GHQAAMQML+O1	1	0.527354	0.251356	1002.45	1003.45	1004.46	501.728	502.23	502.732	334.821	335.156	335.49	251.368	251.619	251.87
GHQAAMQML+O2	1	0.527734	0.253561	1018.44	1019.45	1020.45	509.726	510.228	510.729	340.153	340.487	340.822	255.367	255.617	255.868
HQAAMQMLK	1	0.577062	0.27617	1057.53	1058.53	1059.53	529.268	529.769	530.271	353.181	353.515	353.85	265.137	265.388	265.639
HQAAMQMLK+O1	1	0.577442	0.278394	1073.52	1074.53	1075.53	537.265	537.767	538.269	358.513	358.847	359.181	269.136	269.387	269.638
HQAAMQMLK+O2	1	0.577822	0.280618	1089.52	1090.52	1091.52	545.263	545.764	546.266	363.844	364.179	364.513	273.135	273.386	273.637
QAAMQMLKE	1	0.559285	0.27003	1049.51	1050.52	1051.52	525.26	525.761	526.263	350.509	350.843	351.178	263.133	263.384	263.635
QAAMQMLKE+O1	1	0.559665	0.272247	1065.51	1066.51	1067.51	533.257	533.759	534.26	355.84	356.175	356.509	267.132	267.383	267.634
QAAMQMLKE+O2	1	0.560045	0.274464	1081.5	1082.5	1083.51	541.254	541.756	542.258	361.172	361.507	361.841	271.131	271.382	271.633
AAMQMLKET	1	0.544018	0.261999	1022.5	1023.5	1024.51	511.754	512.256	512.757	341.505	341.84	342.174	256.381	256.632	256.882
AAMQMLKET+O1	1	0.544398	0.26421	1038.5	1039.5	1040.5	519.752	520.253	520.755	346.837	347.171	347.506	260.379	260.63	260.881
AAMQMLKET+O2	1	0.544778	0.266422	1054.49	1055.49	1056.5	527.749	528.251	528.752	352.168	352.503	352.837	264.378	264.629	264.88
AMQMLKETI	1	0.578967	0.28126	1064.55	1065.55	1066.55	532.778	533.279	533.781	355.521	355.855	356.19	266.892	267.143	267.394
AMQMLKETI+O1	1	0.579347	0.283485	1080.54	1081.55	1082.55	540.775	541.277	541.778	360.852	361.187	361.521	270.891	271.142	271.393
AMQMLKETI+O2	1	0.579727	0.28571	1096.54	1097.54	1098.54	548.772	549.274	549.776	366.184	366.519	366.853	274.89	275.141	275.392
MQMLKETIN	1	0.594146	0.291817	1107.55	1108.56	1109.56	554.28	554.782	555.284	369.856	370.191	370.525	277.644	277.895	278.146
MQMLKETIN+O1	1	0.594526	0.294048	1123.55	1124.55	1125.56	562.278	562.78	563.281	375.188	375.522	375.857	281.643	281.893	282.144
MQMLKETIN+O2	1	0.594906	0.296279	1139.54	1140.55	1141.55	570.275	570.777	571.279	380.519	380.854	381.188	285.641	285.892	286.143
QMLKETINE	1	0.586869	0.246232	1105.56	1106.56	1107.56	553.282	553.783	554.285	369.19	369.525	369.859	277.144	277.395	277.646
QMLKETINE+O1	1	0.587249	0.24846	1121.55	1122.55	1123.56	561.279	561.781	562.282	374.522	374.856	375.191	281.143	281.394	281.645
MLKETINEE	1	0.58289	0.246131	1106.54	1107.54	1108.55	553.774	554.275	554.777	369.518	369.853	370.187	277.39	277.641	277.892
MLKETINEE+O1	1	0.58327	0.248357	1122.53	1123.54	1124.54	561.771	562.273	562.774	374.85	375.184	375.519	281.389	281.64	281.891
LKETINEEA	1	0.552221	0.183994	1046.54	1047.54	1048.54	523.772	524.274	524.775	349.517	349.851	350.186	262.39	262.64	262.891
KETINEEAA	1	0.517845	0.165434	1004.49	1005.49	1006.5	502.748	503.25	503.752	335.501	335.836	336.17	251.878	252.129	252.38
ETINEEAAE	1	0.502319	0.162171	1005.44	1006.44	1007.44	503.222	503.724	504.226	335.817	336.152	336.486	252.115	252.366	252.616
TINEEAAEW	1	0.573741	0.195513	1062.47	1063.48	1064.48	531.741	532.242	532.744	354.829	355.164	355.498	266.374	266.625	266.876
INEEAAEWD	1	0.573621	0.197462	1076.45	1077.46	1078.46	538.73	539.232	539.734	359.489	359.824	360.158	269.869	270.12	270.37
NEEAAEWDR	1	0.584597	0.20388	1119.47	1120.47	1121.48	560.239	560.74	561.242	373.828	374.163	374.497	280.623	280.874	281.125
EEAAEWDRV	1	0.592552	0.206687	1104.5	1105.5	1106.5	552.751	553.253	553.755	368.837	369.171	369.506	276.879	277.13	277.381
EAAEWDRVH	1	0.610334	0.213362	1112.51	1113.52	1114.52	556.76	557.261	557.763	371.509	371.843	372.178	278.883	279.134	279.385
AAEWDRVHP	1	0.609872	0.208439	1080.52	1081.53	1082.53	540.765	541.266	541.768	360.846	361.18	361.514	270.886	271.137	271.388
AEWDRVHPV	1	0.632898	0.222969	1108.55	1109.56	1110.56	554.78	555.282	555.784	370.189	370.524	370.858	277.894	278.145	278.395
EWDRVHPVH	1	0.673924	0.249391	1174.58	1175.58	1176.58	587.791	588.293	588.795	392.197	392.531	392.865	294.399	294.65	294.901
WDRVHPVHA	1	0.64998	0.230512	1116.57	1117.57	1118.58	558.789	559.29	559.792	372.861	373.196	373.53	279.898	280.149	280.4
DRVHPVHAG	1	0.544623	0.167625	987.512	988.515	989.519	494.26	494.761	495.263	329.842	330.177	330.511	247.633	247.884	248.135
RVHPVHAGP	1	0.555214	0.169545	969.538	970.541	971.544	485.272	485.774	486.276	323.851	324.185	324.52	243.14	243.391	243.642
VHPVHAGPI	1	0.54412	0.163357	926.521	927.524	928.527	463.764	464.266	464.767	309.512	309.846	310.181	232.386	232.636	232.887
HPVHAGPIA	1	0.520663	0.151257	898.489	899.493	900.496	449.748	450.25	450.752	300.168	300.502	300.837	225.378	225.629	225.879
PVHAGPIAP	1	0.50215	0.141786	858.483	859.487	860.49	429.745	430.247	430.749	286.833	287.167	287.501	215.376	215.627	215.878
VHAGPIAPG	1	0.46818	0.125282	818.452	819.455	820.459	409.73	410.231	410.733	273.489	273.823	274.158	205.368	205.619	205.87
HAGPIAPGQ	1	0.472657	0.129143	847.442	848.445	849.449	424.225	424.726	425.228	283.152	283.487	283.821	212.616	212.867	213.118
AGPIAPGQM	1	0.46228	0.169549	841.424	842.427	843.43	421.215	421.717	422.219	281.146	281.481	281.815	211.111	211.362	211.613
AGPIAPGQM+O1	1	0.46266	0.171729	857.419	858.422	859.425	429.213	429.715	430.216	286.478	286.812	287.147	215.11	215.361	215.612
GPIAPGQMR	1	0.507872	0.191619	926.488	927.491	928.494	463.747	464.249	464.751	309.501	309.835	310.17	232.377	232.628	232.879
GPIAPGQMR+O1	1	0.508252	0.193817	942.483	943.486	944.489	471.745	472.247	472.748	314.832	315.167	315.501	236.376	236.627	236.878
PIAPGQMRE	1	0.542683	0.213483	998.509	999.512	1000.52	499.758	500.26	500.761	333.508	333.842	334.177	250.383	250.633	250.884
PIAPGQMRE+O1	1	0.543063	0.215694	1014.5	1015.51	1016.51	507.755	508.257	508.759	338.839	339.174	339.508	254.381	254.632	254.883
IAPGQMREP	1	0.542683	0.213483	998.509	999.512	1000.52	499.758	500.26	500.761	333.508	333.842	334.177	250.383	250.633	250.884
IAPGQMREP+O1	1	0.543063	0.215694	1014.5	1015.51	1016.51	507.755	508.257	508.759	338.839	339.174	339.508	254.381	254.632	254.883
APGQMREPR	1	0.553417	0.219989	1041.53	1042.53	1043.53	521.267	521.768	522.27	347.847	348.181	348.516	261.137	261.388	261.639
APGQMREPR+O1	1	0.553797	0.222204	1057.52	1058.52	1059.53	529.264	529.766	530.267	353.178	353.513	353.847	265.136	265.386	265.637
PGQMREPRG	1	0.542526	0.213363	1027.51	1028.51	1029.52	514.259	514.76	515.262	343.175	343.509	343.844	257.633	257.884	258.135
PGQMREPRG+O1	1	0.542906	0.215574	1043.51	1044.51	1045.51	522.256	522.758	523.26	348.507	348.841	349.175	261.632	261.883	262.133
GQMREPRGS	1	0.519304	0.203674	1017.49	1018.49	1019.5	509.248	509.75	510.252	339.835	340.169	340.504	255.128	255.379	255.629
GQMREPRGS+O1	1	0.519684	0.205876	1033.48	1034.49	1035.49	517.246	517.747	518.249	345.166	345.501	345.835	259.127	259.377	259.628
QMREPRGSD	1	0.542934	0.220542	1075.49	1076.5	1077.5	538.251	538.753	539.254	359.17	359.504	359.839	269.629	269.88	270.131
QMREPRGSD+O1	1	0.543314	0.222753	1091.49	1092.49	1093.5	546.249	546.75	547.252	364.501	364.836	365.17	273.628	273.879	274.13
MREPRGSDI	1	0.551058	0.222249	1060.52	1061.52	1062.53	530.764	531.266	531.767	354.178	354.513	354.847	265.886	266.136	266.387
MREPRGSDI+O1	1	0.551438	0.224463	1076.52	1077.52	1078.52	538.761	539.263	539.765	359.51	359.844	360.179	269.884	270.135	270.386
REPRGSDIA	1	0.52008	0.160816	1000.52	1001.52	1002.52	500.762	501.264	501.766	334.177	334.512	334.846	250.885	251.136	251.386
EPRGSDIAG	1	0.462879	0.133038	901.437	902.441	903.444	451.222	451.724	452.226	301.151	301.485	301.82	226.115	226.366	226.616
PRGSDIAGT	1	0.450685	0.125702	873.442	874.446	875.449	437.225	437.727	438.228	291.819	292.153	292.488	219.116	219.367	219.618
RGSDIAGTT	1	0.439888	0.12295	877.437	878.441	879.444	439.222	439.724	440.226	293.151	293.485	293.82	220.115	220.366	220.616
GSDIAGTTS	1	0.394988	0.106237	808.368	809.372	810.375	404.688	405.189	405.691	270.128	270.462	270.797	202.848	203.098	203.349
SDIAGTTST	1	0.417893	0.117496	852.395	853.398	854.401	426.701	427.203	427.704	284.803	285.137	285.472	213.854	214.105	214.356
DIAGTTSTL	1	0.452163	0.130271	878.447	879.45	880.453	439.727	440.229	440.73	293.487	293.821	294.156	220.367	220.618	220.869
IAGTTSTLQ	1	0.467353	0.134897	891.478	892.482	893.485	446.243	446.744	447.246	297.831	298.165	298.5	223.625	223.876	224.127
AGTTSTLQE	1	0.455923	0.134052	907.437	908.44	909.443	454.222	454.724	455.225	303.15	303.485	303.819	227.615	227.865	228.116
GTTSTLQEQ	1	0.483018	0.148451	964.458	965.462	966.465	482.733	483.234	483.736	322.158	322.492	322.826	241.87	242.121	242.372
TTSTLQEQI	1	0.528954	0.171843	1020.52	1021.52	1022.53	510.764	511.266	511.767	340.845	341.18	341.514	255.886	256.136	256.387
TSTLQEQIG	1	0.505705	0.157671	976.495	977.498	978.501	488.751	489.253	489.754	326.17	326.504	326.839	244.879	245.13	245.381
STLQEQIGW	1	0.588509	0.200352	1061.53	1062.53	1063.53	531.267	531.768	532.27	354.514	354.848	355.182	266.137	266.388	266.639
TLQEQIGWM	1	0.618882	0.261916	1105.53	1106.54	1107.54	553.271	553.773	554.274	369.183	369.518	369.852	277.139	277.39	277.641
TLQEQIGWM+O1	1	0.619262	0.264156	1121.53	1122.53	1123.54	561.268	561.77	562.272	374.515	374.849	375.184	281.138	281.389	281.64
LQEQIGWMT	1	0.618882	0.261916	1105.53	1106.54	1107.54	553.271	553.773	554.274	369.183	369.518	369.852	277.139	277.39	277.641
LQEQIGWMT+O1	1	0.619262	0.264156	1121.53	1122.53	1123.54	561.268	561.77	562.272	374.515	374.849	375.184	281.138	281.389	281.64
QEQIGWMTN	1	0.599866	0.252314	1106.49	1107.5	1108.5	553.75	554.252	554.754	369.503	369.837	370.172	277.379	277.63	277.881
QEQIGWMTN+O1	1	0.600246	0.254547	1122.49	1123.49	1124.5	561.748	562.25	562.751	374.834	375.169	375.503	281.378	281.628	281.879
EQIGWMTNN	1	0.588189	0.245018	1092.48	1093.48	1094.48	546.743	547.244	547.746	364.831	365.165	365.5	273.875	274.126	274.377
EQIGWMTNN+O1	1	0.588569	0.247246	1108.47	1109.48	1110.48	554.74	555.242	555.743	370.162	370.497	370.831	277.874	278.124	278.375
QIGWMTNNP	1	0.58776	0.241435	1060.49	1061.49	1062.49	530.748	531.249	531.751	354.168	354.502	354.836	265.877	266.128	266.379
QIGWMTNNP+O1	1	0.58814	0.243663	1076.48	1077.49	1078.49	538.745	539.247	539.748	359.499	359.834	360.168	269.876	270.127	270.378
IGWMTNNPP	1	0.583405	0.236222	1029.48	1030.49	1031.49	515.245	515.746	516.248	343.832	344.167	344.501	258.126	258.377	258.628
IGWMTNNPP+O1	1	0.583785	0.238448	1045.48	1046.48	1047.48	523.242	523.744	524.246	349.164	349.498	349.833	262.125	262.376	262.626
GWMTNNPPI	1	0.583405	0.236222	1029.48	1030.49	1031.49	515.245	515.746	516.248	343.832	344.167	344.501	258.126	258.377	258.628
GWMTNNPPI+O1	1	0.583785	0.238448	1045.48	1046.48	1047.48	523.242	523.744	524.246	349.164	349.498	349.833	262.125	262.376	262.626
WMTNNPPIP	1	0.617583	0.256979	1069.51	1070.52	1071.52	535.26	535.762	536.264	357.176	357.51	357.845	268.134	268.385	268.636
WMTNNPPIP+O1	1	0.617963	0.259219	1085.51	1086.51	1087.52	543.258	543.76	544.261	362.508	362.842	363.177	272.133	272.383	272.634
MTNNPPIPV	1	0.546844	0.215753	982.503	983.506	984.509	491.755	492.257	492.758	328.172	328.507	328.841	246.381	246.632	246.883
MTNNPPIPV+O1	1	0.547224	0.217966	998.498	999.501	1000.5	499.752	500.254	500.756	333.504	333.838	334.173	250.38	250.631	250.882
TNNPPIPVG	1	0.503984	0.148088	908.484	909.487	910.49	454.745	455.247	455.749	303.499	303.834	304.168	227.876	228.127	228.378
NNPPIPVGE	1	0.515569	0.156444	936.479	937.482	938.485	468.743	469.245	469.746	312.831	313.165	313.5	234.875	235.126	235.377
NPPIPVGEI	1	0.534719	0.164298	935.52	936.523	937.526	468.263	468.765	469.267	312.511	312.846	313.18	234.635	234.886	235.137
PPIPVGEIY	1	0.587629	0.193988	984.54	985.543	986.547	492.774	493.275	493.777	328.852	329.186	329.52	246.89	247.141	247.392
PIPVGEIYK	1	0.603211	0.202738	1015.58	1016.59	1017.59	508.295	508.796	509.298	339.199	339.533	339.868	254.651	254.902	255.153
IPVGEIYKR	1	0.626509	0.216726	1074.63	1075.63	1076.64	537.819	538.321	538.822	358.882	359.216	359.551	269.413	269.664	269.915
PVGEIYKRW	1	0.685982	0.255967	1147.63	1148.63	1149.63	574.317	574.818	575.32	383.213	383.548	383.882	287.662	287.913	288.164
VGEIYKRWI	1	0.698319	0.263972	1163.66	1164.66	1165.66	582.332	582.834	583.336	388.557	388.892	389.226	291.67	291.921	292.171
GEIYKRWII	1	0.709663	0.27168	1177.67	1178.68	1179.68	589.34	589.842	590.343	393.229	393.564	393.898	295.174	295.424	295.675
EIYKRWIIL	1	0.755501	0.305511	1233.74	1234.74	1235.74	617.371	617.873	618.375	411.917	412.251	412.586	309.189	309.44	309.691
IYKRWIILG	1	0.720318	0.275735	1161.71	1162.72	1163.72	581.361	581.862	582.364	387.91	388.244	388.579	291.184	291.435	291.686
YKRWIILGL	1	0.720318	0.275735	1161.71	1162.72	1163.72	581.361	581.862	582.364	387.91	388.244	388.579	291.184	291.435	291.686
KRWIILGLN	1	0.667646	0.239367	1112.69	1113.7	1114.7	556.851	557.352	557.854	371.569	371.904	372.238	278.929	279.18	279.431
RWIILGLNK	1	0.667646	0.239367	1112.69	1113.7	1114.7	556.851	557.352	557.854	371.569	371.904	372.238	278.929	279.18	279.431
WIILGLNKI	1	0.656329	0.23219	1069.68	1070.68	1071.68	535.342	535.844	536.345	357.23	357.565	357.899	268.175	268.426	268.676
IILGLNKIV	1	0.585024	0.18822	982.666	983.669	984.673	491.837	492.338	492.84	328.227	328.561	328.896	246.422	246.673	246.924
ILGLNKIVR	1	0.596609	0.195009	1025.68	1026.69	1027.69	513.345	513.847	514.348	342.566	342.9	343.235	257.176	257.427	257.678
LGLNKIVRM	1	0.593188	0.238468	1043.64	1044.64	1045.65	522.323	522.825	523.327	348.551	348.886	349.22	261.665	261.916	262.167
LGLNKIVRM+O1	1	0.593568	0.240698	1059.63	1060.64	1061.64	530.321	530.822	531.324	353.883	354.217	354.552	265.664	265.915	266.166
GLNKIVRMY	1	0.626906	0.260565	1093.62	1094.62	1095.63	547.313	547.815	548.316	365.211	365.546	365.88	274.16	274.411	274.662
GLNKIVRMY+O1	1	0.627286	0.262808	1109.61	1110.62	1111.62	555.31	555.812	556.314	370.543	370.877	371.212	278.159	278.41	278.661
LNKIVRMYS	1	0.638016	0.269801	1123.63	1124.63	1125.64	562.318	562.82	563.322	375.215	375.549	375.883	281.663	281.914	282.164
LNKIVRMYS+O1	1	0.638396	0.272048	1139.62	1140.63	1141.63	570.316	570.817	571.319	380.546	380.881	381.215	285.661	285.912	286.163
NKIVRMYSP	1	0.626524	0.262065	1107.6	1108.6	1109.6	554.303	554.804	555.306	369.871	370.205	370.54	277.655	277.906	278.157
NKIVRMYSP+O1	1	0.626904	0.264308	1123.59	1124.6	1125.6	562.3	562.802	563.303	375.202	375.537	375.871	281.654	281.905	282.155
KIVRMYSPT	1	0.62302	0.259874	1094.6	1095.61	1096.61	547.805	548.307	548.808	365.539	365.874	366.208	274.406	274.657	274.908
KIVRMYSPT+O1	1	0.6234	0.262116	1110.6	1111.6	1112.6	555.802	556.304	556.806	370.871	371.205	371.54	278.405	278.656	278.907
IVRMYSPTS	1	0.584707	0.239242	1053.54	1054.54	1055.55	527.274	527.775	528.277	351.851	352.186	352.52	264.14	264.391	264.642
IVRMYSPTS+O1	1	0.585087	0.241469	1069.53	1070.54	1071.54	535.271	535.773	536.274	357.183	357.518	357.852	268.139	268.39	268.641
VRMYSPTSI	1	0.584707	0.239242	1053.54	1054.54	1055.55	527.274	527.775	528.277	351.851	352.186	352.52	264.14	264.391	264.642
VRMYSPTSI+O1	1	0.585087	0.241469	1069.53	1070.54	1071.54	535.271	535.773	536.274	357.183	357.518	357.852	268.139	268.39	268.641
RMYSPTSIL	1	0.596594	0.246273	1067.56	1068.56	1069.56	534.281	534.783	535.285	356.523	356.858	357.192	267.644	267.895	268.146
RMYSPTSIL+O1	1	0.596974	0.248505	1083.55	1084.55	1085.56	542.279	542.78	543.282	361.855	362.189	362.524	271.643	271.894	272.145
MYSPTSILD	1	0.56315	0.230544	1026.48	1027.48	1028.49	513.744	514.246	514.748	342.832	343.166	343.501	257.376	257.627	257.877
MYSPTSILD+O1	1	0.56353	0.232763	1042.48	1043.48	1044.48	521.742	522.243	522.745	348.164	348.498	348.832	261.374	261.625	261.876
YSPTSILDI	1	0.565931	0.187574	1008.52	1009.53	1010.53	504.766	505.268	505.769	336.846	337.181	337.515	252.887	253.137	253.388
SPTSILDIR	1	0.544041	0.17285	1001.56	1002.57	1003.57	501.285	501.787	502.288	334.526	334.86	335.195	251.146	251.397	251.648
PTSILDIRQ	1	0.570431	0.187877	1042.59	1043.59	1044.6	521.798	522.3	522.802	348.201	348.536	348.87	261.403	261.654	261.904
TSILDIRQG	1	0.535765	0.16874	1002.56	1003.56	1004.56	501.783	502.284	502.786	334.857	335.192	335.526	251.395	251.646	251.897
SILDIRQGP	1	0.546711	0.172489	998.563	999.566	1000.57	499.785	500.287	500.788	333.526	333.86	334.195	250.396	250.647	250.898
ILDIRQGPK	1	0.584616	0.191877	1039.63	1040.63	1041.63	520.317	520.818	521.32	347.213	347.548	347.882	260.662	260.913	261.164
LDIRQGPKE	1	0.573907	0.189934	1055.58	1056.59	1057.59	528.296	528.798	529.299	352.533	352.867	353.202	264.652	264.902	265.153
DIRQGPKEP	1	0.562323	0.183359	1039.55	1040.56	1041.56	520.28	520.782	521.284	347.189	347.524	347.858	260.644	260.895	261.145
IRQGPKEPF	1	0.617862	0.211882	1071.59	1072.6	1073.6	536.301	536.803	537.304	357.87	358.204	358.539	268.654	268.905	269.156
RQGPKEPFR	1	0.629792	0.218993	1114.61	1115.61	1116.62	557.809	558.311	558.813	372.209	372.543	372.878	279.408	279.659	279.91
QGPKEPFRD	1	0.595329	0.202489	1073.54	1074.54	1075.54	537.272	537.774	538.276	358.517	358.852	359.186	269.14	269.391	269.641
GPKEPFRDY	1	0.637117	0.227641	1108.54	1109.55	1110.55	554.775	555.276	555.778	370.186	370.52	370.854	277.891	278.142	278.393
PKEPFRDYV	1	0.671411	0.250296	1150.59	1151.59	1152.6	575.798	576.3	576.802	384.201	384.536	384.87	288.403	288.654	288.904
KEPFRDYVD	1	0.661001	0.247005	1168.56	1169.57	1170.57	584.785	585.287	585.789	390.193	390.527	390.862	292.896	293.147	293.398
EPFRDYVDR	1	0.667815	0.251756	1196.57	1197.57	1198.58	598.788	599.29	599.792	399.528	399.862	400.197	299.898	300.149	300.4
PFRDYVDRF	1	0.712384	0.278562	1214.6	1215.6	1216.6	607.801	608.303	608.805	405.537	405.871	406.206	304.404	304.655	304.906
FRDYVDRFY	1	0.75774	0.313671	1280.61	1281.61	1282.61	640.807	641.308	641.81	427.54	427.875	428.209	320.907	321.158	321.409
RDYVDRFYK	1	0.728856	0.291619	1261.63	1262.64	1263.64	631.32	631.822	632.323	421.216	421.55	421.885	316.164	316.414	316.665
DYVDRFYKT	1	0.694722	0.270017	1206.58	1207.58	1208.59	603.793	604.295	604.796	402.865	403.199	403.533	302.4	302.651	302.902
YVDRFYKTL	1	0.717212	0.281406	1204.64	1205.64	1206.64	602.822	603.323	603.825	402.217	402.551	402.886	301.914	302.165	302.416
VDRFYKTLR	1	0.694511	0.263769	1197.67	1198.68	1199.68	599.341	599.842	600.344	399.896	400.231	400.565	300.174	300.425	300.676
DRFYKTLRA	1	0.671617	0.248288	1169.64	1170.65	1171.65	585.325	585.827	586.328	390.552	390.887	391.221	293.166	293.417	293.668
RFYKTLRAE	1	0.682712	0.256167	1183.66	1184.66	1185.66	592.333	592.834	593.336	395.224	395.559	395.893	296.67	296.921	297.172
FYKTLRAEQ	1	0.664201	0.245455	1155.62	1156.62	1157.62	578.311	578.813	579.315	385.877	386.211	386.546	289.659	289.91	290.161
YKTLRAEQA	1	0.596343	0.202902	1079.58	1080.59	1081.59	540.296	540.798	541.299	360.533	360.867	361.202	270.652	270.902	271.153
KTLRAEQAS	1	0.528	0.165056	1003.55	1004.56	1005.56	502.28	502.782	503.284	335.189	335.524	335.858	251.644	251.895	252.145
TLRAEQASQ	1	0.516702	0.161073	1003.52	1004.52	1005.52	502.262	502.764	503.265	335.177	335.512	335.846	251.635	251.885	252.136
LRAEQASQE	1	0.528902	0.168973	1031.51	1032.51	1033.52	516.259	516.761	517.263	344.509	344.843	345.178	258.633	258.884	259.135
RAEQASQEV	1	0.517002	0.163178	1017.5	1018.5	1019.5	509.252	509.753	510.255	339.837	340.171	340.506	255.129	255.38	255.631
AEQASQEVK	1	0.509291	0.159437	989.49	990.493	991.497	495.249	495.75	496.252	330.501	330.836	331.17	248.128	248.379	248.63
EQASQEVKN	1	0.52531	0.169071	1032.5	1033.5	1034.5	516.751	517.253	517.755	344.837	345.171	345.506	258.879	259.13	259.381
QASQEVKNW	1	0.595498	0.204543	1089.53	1090.54	1091.54	545.27	545.771	546.273	363.849	364.183	364.518	273.139	273.389	273.64
ASQEVKNWM	1	0.599483	0.249972	1092.51	1093.52	1094.52	546.761	547.262	547.764	364.843	365.177	365.512	273.884	274.135	274.386
ASQEVKNWM+O1	1	0.599863	0.252205	1108.51	1109.51	1110.52	554.758	555.26	555.762	370.175	370.509	370.843	277.883	278.134	278.384
SQEVKNWMT	1	0.611404	0.25948	1122.52	1123.53	1124.53	561.766	562.268	562.769	374.846	375.181	375.515	281.387	281.638	281.888
SQEVKNWMT+O1	1	0.611784	0.261717	1138.52	1139.52	1140.53	569.764	570.265	570.767	380.178	380.513	380.847	285.385	285.636	285.887
QEVKNWMTE	1	0.635703	0.275993	1164.54	1165.54	1166.54	582.771	583.273	583.775	388.85	389.184	389.519	291.889	292.14	292.391
QEVKNWMTE+O1	1	0.636083	0.278239	1180.53	1181.53	1182.54	590.769	591.27	591.772	394.182	394.516	394.851	295.888	296.139	296.39
EVKNWMTET	1	0.619434	0.265903	1137.52	1138.53	1139.53	569.266	569.768	570.269	379.846	380.181	380.515	285.137	285.387	285.638
EVKNWMTET+O1	1	0.619814	0.268143	1153.52	1154.52	1155.53	577.263	577.765	578.267	385.178	385.512	385.847	289.135	289.386	289.637
VKNWMTETL	1	0.631828	0.269427	1121.57	1122.57	1123.57	561.287	561.788	562.29	374.527	374.861	375.196	281.147	281.398	281.649
VKNWMTETL+O1	1	0.632208	0.271672	1137.56	1138.56	1139.57	569.284	569.786	570.287	379.858	380.193	380.527	285.146	285.397	285.647
KNWMTETLL	1	0.6426	0.276349	1135.58	1136.58	1137.59	568.294	568.796	569.298	379.199	379.533	379.868	284.651	284.902	285.153
KNWMTETLL+O1	1	0.64298	0.278598	1151.58	1152.58	1153.58	576.292	576.794	577.295	384.53	384.865	385.199	288.65	288.9	289.151
NWMTETLLV	1	0.627187	0.266273	1106.56	1107.56	1108.56	553.781	554.283	554.785	369.523	369.858	370.192	277.394	277.645	277.896
NWMTETLLV+O1	1	0.627567	0.268516	1122.55	1123.55	1124.56	561.779	562.28	562.782	374.855	375.189	375.524	281.393	281.644	281.895
WMTETLLVQ	1	0.638742	0.273512	1120.57	1121.57	1122.58	560.789	561.291	561.792	374.195	374.53	374.864	280.898	281.149	281.4
WMTETLLVQ+O1	1	0.639122	0.27576	1136.57	1137.57	1138.57	568.786	569.288	569.79	379.527	379.861	380.196	284.897	285.148	285.399
MTETLLVQN	1	0.559464	0.228895	1048.53	1049.54	1050.54	524.771	525.272	525.774	350.183	350.517	350.852	262.889	263.14	263.391
MTETLLVQN+O1	1	0.559844	0.231112	1064.53	1065.53	1066.54	532.768	533.27	533.772	355.515	355.849	356.183	266.888	267.139	267.389
TETLLVQNA	1	0.529068	0.167082	988.531	989.534	990.538	494.769	495.271	495.772	330.182	330.516	330.851	247.888	248.139	248.39
ETLLVQNAN	1	0.532607	0.16896	1001.53	1002.53	1003.53	501.267	501.768	502.27	334.514	334.848	335.182	251.137	251.388	251.639
TLLVQNANP	1	0.531445	0.164535	969.536	970.54	971.543	485.272	485.774	486.275	323.85	324.185	324.519	243.14	243.39	243.641
LLVQNANPD	1	0.53192	0.166699	983.516	984.519	985.522	492.261	492.763	493.265	328.51	328.845	329.179	246.634	246.885	247.136
LVQNANPDC	1	0.505091	0.198437	973.441	974.444	975.447	487.224	487.726	488.227	325.152	325.486	325.821	244.116	244.366	244.617
VQNANPDCK	1	0.508816	0.200156	988.452	989.455	990.458	494.729	495.231	495.733	330.155	330.49	330.824	247.868	248.119	248.37
QNANPDCKT	1	0.497755	0.196817	990.431	991.434	992.438	495.719	496.221	496.722	330.815	331.15	331.484	248.363	248.614	248.865
NANPDCKTI	1	0.505286	0.198415	975.456	976.46	977.463	488.232	488.734	489.235	325.824	326.158	326.493	244.62	244.87	245.121
ANPDCKTIL	1	0.523711	0.205894	974.498	975.501	976.504	487.752	488.254	488.756	325.504	325.838	326.173	244.38	244.631	244.882
NPDCKTILK	1	0.562531	0.226575	1031.56	1032.56	1033.56	516.281	516.783	517.285	344.523	344.858	345.192	258.644	258.895	259.146
PDCKTILKA	1	0.547241	0.215886	988.55	989.553	990.556	494.778	495.28	495.782	330.188	330.522	330.857	247.893	248.144	248.395
DCKTILKAL	1	0.559224	0.22268	1004.58	1005.58	1006.59	502.794	503.296	503.797	335.532	335.866	336.201	251.901	252.152	252.402
CKTILKALG	1	0.535437	0.206236	946.575	947.579	948.582	473.791	474.293	474.795	316.197	316.531	316.866	237.399	237.65	237.901
KTILKALGP	1	0.550839	0.168898	940.619	941.622	942.626	470.813	471.315	471.816	314.211	314.546	314.88	235.91	236.161	236.412
TILKALGPA	1	0.512119	0.148482	883.561	884.564	885.568	442.284	442.786	443.288	295.192	295.526	295.861	221.646	221.897	222.147
ILKALGPAA	1	0.499969	0.140504	853.551	854.554	855.557	427.279	427.781	428.282	285.188	285.523	285.857	214.143	214.394	214.645
LKALGPAAT	1	0.477201	0.131705	841.514	842.518	843.521	421.261	421.762	422.264	281.176	281.511	281.845	211.134	211.385	211.636
KALGPAATL	1	0.477201	0.131705	841.514	842.518	843.521	421.261	421.762	422.264	281.176	281.511	281.845	211.134	211.385	211.636
ALGPAATLE	1	0.462735	0.128868	842.462	843.465	844.469	421.735	422.236	422.738	281.492	281.827	282.161	211.371	211.622	211.873
LGPAATLEE	1	0.486187	0.143718	900.467	901.471	902.474	450.737	451.239	451.741	300.827	301.162	301.496	225.872	226.123	226.374
GPAATLEEM	1	0.482406	0.187109	918.424	919.427	920.43	459.715	460.217	460.719	306.813	307.147	307.482	230.361	230.612	230.863
GPAATLEEM+O1	1	0.482786	0.189297	934.419	935.422	936.425	467.713	468.215	468.716	312.144	312.479	312.813	234.36	234.611	234.862
PAATLEEMM	1	0.525107	0.253603	992.443	993.446	994.449	496.725	497.227	497.728	331.486	331.82	332.155	248.866	249.117	249.368
PAATLEEMM+O1	1	0.525487	0.255807	1008.44	1009.44	1010.44	504.722	505.224	505.726	336.817	337.152	337.486	252.865	253.116	253.367
PAATLEEMM+O2	1	0.525867	0.258011	1024.43	1025.44	1026.44	512.72	513.222	513.723	342.149	342.483	342.818	256.864	257.114	257.365
AATLEEMMT	1	0.514238	0.250113	996.438	997.441	998.444	498.722	499.224	499.726	332.817	333.152	333.486	249.865	250.116	250.367
AATLEEMMT+O1	1	0.514618	0.252313	1012.43	1013.44	1014.44	506.72	507.222	507.723	338.149	338.483	338.818	253.864	254.114	254.365
AATLEEMMT+O2	1	0.514998	0.254513	1028.43	1029.43	1030.43	514.717	515.219	515.721	343.481	343.815	344.15	257.862	258.113	258.364
ATLEEMMTA	1	0.514238	0.250113	996.438	997.441	998.444	498.722	499.224	499.726	332.817	333.152	333.486	249.865	250.116	250.367
ATLEEMMTA+O1	1	0.514618	0.252313	1012.43	1013.44	1014.44	506.72	507.222	507.723	338.149	338.483	338.818	253.864	254.114	254.365
ATLEEMMTA+O2	1	0.514998	0.254513	1028.43	1029.43	1030.43	514.717	515.219	515.721	343.481	343.815	344.15	257.862	258.113	258.364
TLEEMMTAC	1	0.522139	0.299615	1028.41	1029.41	1030.42	514.708	515.21	515.712	343.475	343.809	344.144	257.858	258.109	258.36
TLEEMMTAC+O1	1	0.522519	0.301818	1044.4	1045.41	1046.41	522.706	523.208	523.709	348.806	349.141	349.475	261.857	262.107	262.358
TLEEMMTAC+O2	1	0.522899	0.304021	1060.4	1061.4	1062.41	530.703	531.205	531.707	354.138	354.472	354.807	265.855	266.106	266.357
LEEMMTACQ	1	0.537205	0.307302	1055.42	1056.42	1057.43	528.214	528.716	529.217	352.478	352.813	353.147	264.611	264.861	265.112
LEEMMTACQ+O1	1	0.537585	0.309511	1071.42	1072.42	1073.42	536.211	536.713	537.215	357.81	358.144	358.479	268.609	268.86	269.111
LEEMMTACQ+O2	1	0.537965	0.31172	1087.41	1088.41	1089.42	544.209	544.711	545.212	363.142	363.476	363.811	272.608	272.859	273.11
EEMMTACQG	1	0.490913	0.283624	999.358	1000.36	1001.36	500.183	500.684	501.186	333.791	334.125	334.46	250.595	250.846	251.097
EEMMTACQG+O1	1	0.491293	0.285815	1015.35	1016.36	1017.36	508.18	508.682	509.183	339.122	339.457	339.791	254.594	254.845	255.095
EEMMTACQG+O2	1	0.491673	0.288006	1031.35	1032.35	1033.35	516.178	516.679	517.181	344.454	344.789	345.123	258.592	258.843	259.094
EMMTACQGV	1	0.490455	0.279427	969.384	970.387	971.391	485.196	485.697	486.199	323.799	324.134	324.468	243.101	243.352	243.603
EMMTACQGV+O1	1	0.490835	0.281618	985.379	986.382	987.385	493.193	493.695	494.196	329.131	329.466	329.8	247.1	247.351	247.602
EMMTACQGV+O2	1	0.491215	0.283809	1001.37	1002.38	1003.38	501.19	501.692	502.194	334.463	334.797	335.132	251.099	251.35	251.601
MMTACQGVG	1	0.455345	0.259555	897.363	898.366	899.369	449.185	449.687	450.188	299.792	300.127	300.461	225.096	225.347	225.598
MMTACQGVG+O1	1	0.455725	0.261733	913.358	914.361	915.364	457.182	457.684	458.186	305.124	305.459	305.793	229.095	229.346	229.597
MMTACQGVG+O2	1	0.456105	0.263911	929.353	930.356	931.359	465.18	465.682	466.183	310.456	310.79	311.125	233.094	233.344	233.595
MTACQGVGG	1	0.413369	0.195805	823.344	824.347	825.35	412.175	412.677	413.179	275.119	275.454	275.788	206.591	206.842	207.093
MTACQGVGG+O1	1	0.413749	0.197967	839.339	840.342	841.345	420.173	420.675	421.176	280.451	280.786	281.12	210.59	210.841	211.092
TACQGVGGP	1	0.405305	0.147222	789.356	790.359	791.363	395.182	395.683	396.185	263.79	264.125	264.459	198.094	198.345	198.596
ACQGVGGPG	1	0.381538	0.136271	745.33	746.333	747.336	373.169	373.67	374.172	249.115	249.449	249.784	187.088	187.339	187.59
CQGVGGPGH	1	0.423272	0.152527	811.352	812.355	813.358	406.179	406.681	407.183	271.122	271.456	271.791	203.593	203.844	204.095
QGVGGPGHK	1	0.452785	0.12033	836.437	837.441	838.444	418.722	419.224	419.726	279.484	279.818	280.153	209.865	210.116	210.366
GVGGPGHKA	1	0.426606	0.106835	779.416	780.419	781.423	390.212	390.713	391.215	260.477	260.811	261.146	195.609	195.86	196.111
VGGPGHKAR	1	0.483258	0.132561	878.496	879.499	880.502	439.751	440.253	440.755	293.503	293.838	294.172	220.379	220.63	220.881
GGPGHKARV	1	0.483258	0.132561	878.496	879.499	880.502	439.751	440.253	440.755	293.503	293.838	294.172	220.379	220.63	220.881
GPGHKARVL	1	0.529414	0.155643	934.558	935.561	936.565	467.783	468.284	468.786	312.191	312.525	312.86	234.395	234.646	234.897
PIVQNIQGQM	1	0.616671	0.260325	1127.59	1128.59	1129.59	564.298	564.799	565.301	376.534	376.869	377.203	282.652	282.903	283.154
PIVQNIQGQM+O1	1	0.617051	0.262564	1143.58	1144.59	1145.59	572.295	572.797	573.298	381.866	382.2	382.535	286.651	286.902	287.153
IVQNIQGQMV	1	0.616649	0.260065	1129.6	1130.61	1131.61	565.305	565.807	566.309	377.206	377.54	377.875	283.156	283.407	283.658
IVQNIQGQMV+O1	1	0.617029	0.262304	1145.6	1146.6	1147.61	573.303	573.804	574.306	382.538	382.872	383.207	287.155	287.406	287.657
VQNIQGQMVH	1	0.62364	0.264646	1153.58	1154.58	1155.58	577.293	577.794	578.296	385.198	385.532	385.867	289.15	289.401	289.652
VQNIQGQMVH+O1	1	0.62402	0.266888	1169.57	1170.58	1171.58	585.29	585.792	586.294	390.529	390.864	391.198	293.149	293.4	293.65
QNIQGQMVHQ	1	0.627053	0.268773	1182.57	1183.57	1184.58	591.788	592.29	592.791	394.861	395.195	395.53	296.398	296.648	296.899
QNIQGQMVHQ+O1	1	0.627433	0.271016	1198.56	1199.57	1200.57	599.785	600.287	600.789	400.193	400.527	400.862	300.396	300.647	300.898
NIQGQMVHQA	1	0.600165	0.250481	1125.55	1126.55	1127.55	563.277	563.779	564.28	375.854	376.188	376.523	282.142	282.393	282.644
NIQGQMVHQA+O1	1	0.600545	0.252714	1141.54	1142.55	1143.55	571.275	571.776	572.278	381.185	381.52	381.854	286.141	286.392	286.643
IQGQMVHQAI	1	0.619206	0.259485	1124.59	1125.59	1126.59	562.798	563.299	563.801	375.534	375.869	376.203	281.902	282.153	282.404
IQGQMVHQAI+O1	1	0.619586	0.261725	1140.58	1141.59	1142.59	570.795	571.297	571.798	380.866	381.2	381.535	285.901	286.152	286.403
QGQMVHQAIS	1	0.585674	0.241375	1098.54	1099.54	1100.54	549.772	550.273	550.775	366.85	367.185	367.519	275.389	275.64	275.891
QGQMVHQAIS+O1	1	0.586054	0.243602	1114.53	1115.53	1116.54	557.769	558.271	558.772	372.182	372.516	372.851	279.388	279.639	279.89
GQMVHQAISP	1	0.580799	0.237033	1067.53	1068.53	1069.54	534.269	534.77	535.272	356.515	356.849	357.184	267.638	267.889	268.14
GQMVHQAISP+O1	1	0.581179	0.239259	1083.53	1084.53	1085.53	542.266	542.768	543.27	361.847	362.181	362.515	271.637	271.888	272.138
QMVHQAISPR	1	0.637854	0.27159	1166.61	1167.61	1168.62	583.809	584.31	584.812	389.541	389.876	390.21	292.408	292.659	292.91
QMVHQAISPR+O1	1	0.638234	0.273837	1182.6	1183.61	1184.61	591.806	592.308	592.809	394.873	395.208	395.542	296.407	296.657	296.908
MVHQAISPRT	1	0.623064	0.262306	1139.6	1140.6	1141.61	570.303	570.805	571.306	380.538	380.872	381.207	285.655	285.906	286.157
MVHQAISPRT+O1	1	0.623444	0.264548	1155.59	1156.6	1157.6	578.301	578.802	579.304	385.869	386.204	386.538	289.654	289.905	290.156
VHQAISPRTL	1	0.626644	0.21913	1121.64	1122.65	1123.65	561.325	561.827	562.328	374.552	374.887	375.221	281.166	281.417	281.668
HQAISPRTLN	1	0.618972	0.216754	1136.62	1137.62	1138.62	568.812	569.314	569.816	379.544	379.878	380.213	284.91	285.161	285.411
QAISPRTLNA	1	0.57775	0.192118	1070.6	1071.6	1072.6	535.801	536.303	536.805	357.537	357.871	358.206	268.404	268.655	268.906
AISPRTLNAW	1	0.645044	0.23097	1128.62	1129.62	1130.62	564.812	565.313	565.815	376.877	377.211	377.546	282.909	283.16	283.411
ISPRTLNAWV	1	0.66814	0.245904	1156.65	1157.65	1158.65	578.827	579.329	579.831	386.221	386.555	386.89	289.917	290.168	290.419
SPRTLNAWVK	1	0.672326	0.248522	1171.66	1172.66	1173.66	586.333	586.834	587.336	391.224	391.559	391.893	293.67	293.921	294.172
PRTLNAWVKV	1	0.695173	0.261589	1183.69	1184.7	1185.7	592.351	592.853	593.354	395.236	395.571	395.905	296.679	296.93	297.181
RTLNAWVKVV	1	0.695693	0.262177	1185.71	1186.71	1187.72	593.359	593.86	594.362	395.908	396.243	396.577	297.183	297.434	297.685
TLNAWVKVVE	1	0.673019	0.250981	1158.65	1159.66	1160.66	579.83	580.331	580.833	386.889	387.223	387.558	290.418	290.669	290.92
LNAWVKVVEE	1	0.683967	0.260486	1186.65	1187.65	1188.65	593.827	594.329	594.83	396.22	396.555	396.889	297.417	297.668	297.919
NAWVKVVEEK	1	0.687896	0.263266	1201.66	1202.66	1203.66	601.332	601.834	602.336	401.224	401.558	401.893	301.17	301.421	301.672
AWVKVVEEKA	1	0.673019	0.250981	1158.65	1159.66	1160.66	579.83	580.331	580.833	386.889	387.223	387.558	290.418	290.669	290.92
WVKVVEEKAF	1	0.740298	0.298219	1234.68	1235.69	1236.69	617.845	618.347	618.849	412.233	412.567	412.901	309.426	309.677	309.928
VKVVEEKAFS	1	0.646595	0.23614	1135.64	1136.64	1137.64	568.322	568.823	569.325	379.217	379.551	379.886	284.664	284.915	285.166
KVVEEKAFSP	1	0.646268	0.235765	1133.62	1134.62	1135.63	567.314	567.815	568.317	378.545	378.879	379.214	284.16	284.411	284.662
VVEEKAFSPE	1	0.631661	0.230004	1134.57	1135.57	1136.57	567.788	568.289	568.791	378.861	379.195	379.53	284.397	284.648	284.899
VEEKAFSPEV	1	0.631661	0.230004	1134.57	1135.57	1136.57	567.788	568.289	568.791	378.861	379.195	379.53	284.397	284.648	284.899
EEKAFSPEVI	1	0.642771	0.237498	1148.58	1149.59	1150.59	574.795	575.297	575.799	383.533	383.867	384.202	287.901	288.152	288.403
EKAFSPEVIP	1	0.64247	0.233187	1116.59	1117.6	1118.6	558.8	559.302	559.804	372.869	373.204	373.538	279.904	280.155	280.406
KAFSPEVIPM	1	0.649891	0.279095	1118.59	1119.59	1120.6	559.799	560.301	560.803	373.535	373.87	374.204	280.403	280.654	280.905
KAFSPEVIPM+O1	1	0.650271	0.281347	1134.59	1135.59	1136.59	567.797	568.298	568.8	378.867	379.201	379.536	284.402	284.653	284.904
AFSPEVIPMF	1	0.679698	0.298864	1137.56	1138.57	1139.57	569.286	569.788	570.289	379.86	380.194	380.529	285.147	285.398	285.648
AFSPEVIPMF+O1	1	0.680078	0.301127	1153.56	1154.56	1155.57	577.284	577.785	578.287	385.191	385.526	385.86	289.145	289.396	289.647
FSPEVIPMFS	1	0.679639	0.300796	1153.56	1154.56	1155.57	577.284	577.785	578.287	385.191	385.526	385.86	289.145	289.396	289.647
FSPEVIPMFS+O1	1	0.680019	0.303059	1169.55	1170.56	1171.56	585.281	585.783	586.284	390.523	390.858	391.192	293.144	293.395	293.646
SPEVIPMFSA	1	0.612198	0.257168	1077.53	1078.53	1079.54	539.268	539.77	540.271	359.848	360.182	360.517	270.138	270.388	270.639
SPEVIPMFSA+O1	1	0.612578	0.259405	1093.52	1094.53	1095.53	547.265	547.767	548.269	365.179	365.514	365.848	274.136	274.387	274.638
PEVIPMFSAL	1	0.64606	0.276182	1103.58	1104.58	1105.59	552.294	552.796	553.297	368.532	368.866	369.201	276.651	276.901	277.152
PEVIPMFSAL+O1	1	0.64644	0.278432	1119.58	1120.58	1121.58	560.291	560.793	561.295	373.863	374.198	374.532	280.649	280.9	281.151
EVIPMFSALS	1	0.623595	0.264087	1093.56	1094.56	1095.57	547.284	547.785	548.287	365.191	365.526	365.86	274.145	274.396	274.647
EVIPMFSALS+O1	1	0.623975	0.266329	1109.55	1110.56	1111.56	555.281	555.783	556.284	370.523	370.858	371.192	278.144	278.395	278.646
VIPMFSALSE	1	0.623595	0.264087	1093.56	1094.56	1095.57	547.284	547.785	548.287	365.191	365.526	365.86	274.145	274.396	274.647
VIPMFSALSE+O1	1	0.623975	0.266329	1109.55	1110.56	1111.56	555.281	555.783	556.284	370.523	370.858	371.192	278.144	278.395	278.646
IPMFSALSEG	1	0.588901	0.243734	1051.51	1052.52	1053.52	526.26	526.762	527.263	351.176	351.51	351.845	263.634	263.885	264.135
IPMFSALSEG+O1	1	0.589281	0.245963	1067.51	1068.51	1069.51	534.258	534.759	535.261	356.507	356.842	357.176	267.632	267.883	268.134
PMFSALSEGA	1	0.553977	0.223828	1009.47	1010.47	1011.47	505.237	505.738	506.24	337.16	337.495	337.829	253.122	253.373	253.624
PMFSALSEGA+O1	1	0.554357	0.226043	1025.46	1026.46	1027.47	513.234	513.736	514.237	342.492	342.826	343.161	257.121	257.372	257.622
MFSALSEGAT	1	0.54315	0.219964	1013.46	1014.46	1015.47	507.234	507.736	508.237	338.492	338.826	339.161	254.121	254.372	254.622
MFSALSEGAT+O1	1	0.54353	0.222175	1029.46	1030.46	1031.46	515.232	515.733	516.235	343.823	344.158	344.492	258.119	258.37	258.621
FSALSEGATP	1	0.534986	0.170462	979.473	980.476	981.48	490.24	490.742	491.244	327.163	327.497	327.831	245.624	245.875	246.125
SALSEGATPQ	1	0.493905	0.15167	960.463	961.467	962.47	480.735	481.237	481.739	320.826	321.16	321.495	240.871	241.122	241.373
ALSEGATPQD	1	0.505401	0.1597	988.458	989.462	990.465	494.733	495.234	495.736	330.158	330.492	330.826	247.87	248.121	248.372
LSEGATPQDL	1	0.540351	0.177614	1030.51	1031.51	1032.51	515.756	516.258	516.76	344.173	344.508	344.842	258.382	258.633	258.883
SEGATPQDLN	1	0.520807	0.169384	1031.46	1032.47	1033.47	516.236	516.737	517.239	344.493	344.827	345.162	258.621	258.872	259.123
EGATPQDLNT	1	0.533072	0.175075	1045.48	1046.48	1047.49	523.243	523.745	524.247	349.165	349.499	349.834	262.125	262.376	262.627
GATPQDLNTM	1	0.540875	0.220308	1047.48	1048.48	1049.48	524.242	524.744	525.246	349.831	350.165	350.5	262.625	262.876	263.127
GATPQDLNTM+O1	1	0.541255	0.222518	1063.47	1064.48	1065.48	532.24	532.742	533.243	355.162	355.497	355.831	266.624	266.874	267.125
ATPQDLNTML	1	0.586416	0.246496	1103.54	1104.54	1105.55	552.274	552.775	553.277	368.518	368.853	369.187	276.64	276.891	277.142
ATPQDLNTML+O1	1	0.586796	0.248724	1119.54	1120.54	1121.54	560.271	560.773	561.275	373.85	374.184	374.519	280.639	280.89	281.141
TPQDLNTMLN	1	0.602354	0.257847	1146.55	1147.55	1148.55	573.777	574.278	574.78	382.854	383.188	383.522	287.392	287.643	287.894
TPQDLNTMLN+O1	1	0.602734	0.260081	1162.54	1163.54	1164.55	581.774	582.276	582.777	388.185	388.52	388.854	291.391	291.642	291.892
PQDLNTMLNT	1	0.602354	0.257847	1146.55	1147.55	1148.55	573.777	574.278	574.78	382.854	383.188	383.522	287.392	287.643	287.894
PQDLNTMLNT+O1	1	0.602734	0.260081	1162.54	1163.54	1164.55	581.774	582.276	582.777	388.185	388.52	388.854	291.391	291.642	291.892
QDLNTMLNTV	1	0.602787	0.257966	1148.56	1149.56	1150.57	574.784	575.286	575.788	383.525	383.86	384.194	287.896	288.147	288.398
QDLNTMLNTV+O1	1	0.603167	0.2602	1164.56	1165.56	1166.56	582.782	583.284	583.785	388.857	389.191	389.526	291.895	292.145	292.396
DLNTMLNTVG	1	0.56365	0.233354	1077.52	1078.53	1079.53	539.266	539.768	540.269	359.846	360.181	360.515	270.137	270.387	270.638
DLNTMLNTVG+O1	1	0.56403	0.235573	1093.52	1094.52	1095.53	547.263	547.765	548.267	365.178	365.512	365.847	274.135	274.386	274.637
LNTMLNTVGG	1	0.539742	0.216602	1019.52	1020.52	1021.53	510.263	510.765	511.266	340.511	340.846	341.18	255.635	255.886	256.137
LNTMLNTVGG+O1	1	0.540122	0.218812	1035.51	1036.52	1037.52	518.261	518.762	519.264	345.843	346.177	346.512	259.634	259.885	260.136
NTMLNTVGGH	1	0.547498	0.219849	1043.49	1044.5	1045.5	522.251	522.752	523.254	348.503	348.837	349.172	261.629	261.88	262.131
NTMLNTVGGH+O1	1	0.547878	0.222062	1059.49	1060.49	1061.5	530.248	530.75	531.251	353.834	354.169	354.503	265.628	265.878	266.129
TMLNTVGGHQ	1	0.558304	0.226058	1057.51	1058.51	1059.52	529.258	529.76	530.262	353.175	353.509	353.844	265.133	265.384	265.635
TMLNTVGGHQ+O1	1	0.558684	0.228275	1073.5	1074.51	1075.51	537.256	537.758	538.259	358.506	358.841	359.175	269.132	269.382	269.633
MLNTVGGHQA	1	0.546689	0.217624	1027.5	1028.5	1029.51	514.253	514.755	515.256	343.171	343.506	343.84	257.63	257.881	258.132
MLNTVGGHQA+O1	1	0.547069	0.219837	1043.49	1044.5	1045.5	522.251	522.752	523.254	348.503	348.837	349.172	261.629	261.88	262.131
LNTVGGHQAA	1	0.51513	0.15657	967.496	968.499	969.502	484.251	484.753	485.255	323.17	323.504	323.839	242.629	242.88	243.131
NTVGGHQAAM	1	0.511681	0.199696	985.452	986.455	987.459	493.23	493.731	494.233	329.156	329.49	329.824	247.118	247.369	247.62
NTVGGHQAAM+O1	1	0.512061	0.201895	1001.45	1002.45	1003.45	501.227	501.729	502.23	334.487	334.822	335.156	251.117	251.368	251.619
TVGGHQAAMQ	1	0.523408	0.205715	999.468	1000.47	1001.47	500.237	500.739	501.241	333.827	334.162	334.496	250.622	250.873	251.124
TVGGHQAAMQ+O1	1	0.523788	0.207919	1015.46	1016.47	1017.47	508.235	508.737	509.238	339.159	339.493	339.828	254.621	254.872	255.123
VGGHQAAMQM	1	0.542029	0.258825	1029.46	1030.46	1031.47	515.234	515.736	516.237	343.825	344.159	344.494	258.121	258.371	258.622
VGGHQAAMQM+O1	1	0.542409	0.261036	1045.46	1046.46	1047.46	523.231	523.733	524.235	349.157	349.491	349.826	262.119	262.37	262.621
VGGHQAAMQM+O2	1	0.542789	0.263247	1061.45	1062.45	1063.46	531.229	531.73	532.232	354.488	354.823	355.157	266.118	266.369	266.62
GGHQAAMQML	1	0.554443	0.264863	1043.48	1044.48	1045.48	522.242	522.743	523.245	348.497	348.831	349.166	261.624	261.875	262.126
GGHQAAMQML+O1	1	0.554823	0.267078	1059.47	1060.47	1061.48	530.239	530.741	531.242	353.829	354.163	354.497	265.623	265.874	266.125
GGHQAAMQML+O2	1	0.555203	0.269294	1075.47	1076.47	1077.47	538.237	538.738	539.24	359.16	359.495	359.829	269.622	269.873	270.124
GHQAAMQMLK	1	0.603694	0.293503	1114.55	1115.55	1116.56	557.778	558.28	558.782	372.188	372.523	372.857	279.393	279.644	279.895
GHQAAMQMLK+O1	1	0.604074	0.295737	1130.54	1131.55	1132.55	565.776	566.278	566.779	377.52	377.854	378.189	283.392	283.642	283.893
GHQAAMQMLK+O2	1	0.604454	0.297971	1146.54	1147.54	1148.55	573.773	574.275	574.777	382.851	383.186	383.52	287.39	287.641	287.892
HQAAMQMLKE	1	0.639081	0.31927	1186.57	1187.57	1188.58	593.789	594.291	594.792	396.195	396.53	396.864	297.398	297.649	297.9
HQAAMQMLKE+O1	1	0.639461	0.321518	1202.57	1203.57	1204.57	601.786	602.288	602.79	401.527	401.861	402.196	301.397	301.648	301.899
HQAAMQMLKE+O2	1	0.639841	0.323766	1218.56	1219.56	1220.57	609.784	610.286	610.787	406.858	407.193	407.527	305.396	305.646	305.897
QAAMQMLKET	1	0.609767	0.303487	1150.56	1151.56	1152.57	575.783	576.285	576.787	384.191	384.526	384.86	288.395	288.646	288.897
QAAMQMLKET+O1	1	0.610147	0.305724	1166.55	1167.56	1168.56	583.781	584.283	584.784	389.523	389.857	390.192	292.394	292.645	292.896
QAAMQMLKET+O2	1	0.610527	0.307961	1182.55	1183.55	1184.56	591.778	592.28	592.782	394.855	395.189	395.524	296.393	296.644	296.894
AAMQMLKETI	1	0.617308	0.306012	1135.58	1136.59	1137.59	568.296	568.798	569.299	379.2	379.534	379.869	284.652	284.903	285.153
AAMQMLKETI+O1	1	0.617688	0.308251	1151.58	1152.58	1153.59	576.294	576.795	577.297	384.531	384.866	385.2	288.65	288.901	289.152
AAMQMLKETI+O2	1	0.618068	0.310491	1167.57	1168.58	1169.58	584.291	584.793	585.294	389.863	390.198	390.532	292.649	292.9	293.151
AMQMLKETIN	1	0.632906	0.317597	1178.59	1179.59	1180.6	589.799	590.301	590.802	393.535	393.87	394.204	295.403	295.654	295.905
AMQMLKETIN+O1	1	0.633286	0.319842	1194.59	1195.59	1196.59	597.796	598.298	598.8	398.867	399.201	399.536	299.402	299.653	299.904
AMQMLKETIN+O2	1	0.633666	0.322087	1210.58	1211.58	1212.59	605.794	606.296	606.797	404.198	404.533	404.867	303.401	303.651	303.902
MQMLKETINE	1	0.656117	0.336608	1236.6	1237.6	1238.6	618.802	619.303	619.805	412.87	413.205	413.539	309.905	310.155	310.406
MQMLKETINE+O1	1	0.656497	0.338862	1252.59	1253.59	1254.6	626.799	627.301	627.803	418.202	418.536	418.871	313.903	314.154	314.405
MQMLKETINE+O2	1	0.656877	0.341116	1268.59	1269.59	1270.59	634.797	635.298	635.8	423.534	423.868	424.202	317.902	318.153	318.404
QMLKETINEE	1	0.64901	0.290631	1234.6	1235.6	1236.61	617.803	618.305	618.806	412.204	412.539	412.873	309.405	309.656	309.907
QMLKETINEE+O1	1	0.64939	0.292882	1250.59	1251.6	1252.6	625.8	626.302	626.804	417.536	417.87	418.205	313.404	313.655	313.905
MLKETINEEA	1	0.622141	0.271659	1177.58	1178.58	1179.58	589.292	589.794	590.295	393.197	393.532	393.866	295.15	295.401	295.651
MLKETINEEA+O1	1	0.622521	0.2739	1193.57	1194.58	1195.58	597.29	597.791	598.293	398.529	398.863	399.198	299.148	299.399	299.65
LKETINEEAA	1	0.591233	0.207759	1117.57	1118.58	1119.58	559.29	559.792	560.294	373.196	373.53	373.865	280.149	280.4	280.651
KETINEEAAE	1	0.579387	0.205046	1133.53	1134.54	1135.54	567.27	567.771	568.273	378.516	378.85	379.184	284.138	284.389	284.64
ETINEEAAEW	1	0.636377	0.238879	1191.52	1192.52	1193.52	596.262	596.764	597.265	397.844	398.178	398.513	298.635	298.885	299.136
TINEEAAEWD	1	0.623599	0.231437	1177.5	1178.5	1179.51	589.254	589.756	590.257	393.172	393.506	393.841	295.131	295.381	295.632
INEEAAEWDR	1	0.657613	0.251099	1232.55	1233.56	1234.56	616.781	617.282	617.784	411.523	411.857	412.192	308.894	309.145	309.396
NEEAAEWDRV	1	0.646332	0.243924	1218.54	1219.54	1220.55	609.773	610.275	610.776	406.851	407.185	407.52	305.39	305.641	305.892
EEAAEWDRVH	1	0.671982	0.258627	1241.55	1242.56	1243.56	621.281	621.783	622.284	414.523	414.857	415.192	311.144	311.395	311.646
EAAEWDRVHP	1	0.671382	0.254089	1209.56	1210.57	1211.57	605.286	605.788	606.289	403.86	404.194	404.529	303.147	303.397	303.648
AAEWDRVHPV	1	0.670814	0.249788	1179.59	1180.59	1181.6	590.299	590.801	591.302	393.868	394.203	394.537	295.653	295.904	296.155
AEWDRVHPVH	1	0.713033	0.278355	1245.61	1246.62	1247.62	623.31	623.811	624.313	415.876	416.21	416.545	312.159	312.409	312.66
EWDRVHPVHA	1	0.713033	0.278355	1245.61	1246.62	1247.62	623.31	623.811	624.313	415.876	416.21	416.545	312.159	312.409	312.66
WDRVHPVHAG	1	0.677714	0.250089	1173.59	1174.59	1175.6	587.299	587.801	588.303	391.869	392.203	392.537	294.153	294.404	294.655
DRVHPVHAGP	1	0.605797	0.204452	1084.56	1085.57	1086.57	542.786	543.288	543.789	362.193	362.528	362.862	271.897	272.147	272.398
RVHPVHAGPI	1	0.628579	0.214223	1082.62	1083.63	1084.63	541.815	542.316	542.818	361.545	361.88	362.214	271.411	271.662	271.913
VHPVHAGPIA	1	0.582648	0.187023	997.558	998.561	999.564	499.283	499.784	500.286	333.191	333.525	333.86	250.145	250.396	250.647
HPVHAGPIAP	1	0.582588	0.186387	995.542	996.545	997.549	498.275	498.776	499.278	332.519	332.853	333.188	249.641	249.892	250.143
PVHAGPIAPG	1	0.529549	0.157591	915.505	916.508	917.511	458.256	458.758	459.259	305.84	306.174	306.509	229.632	229.882	230.133
VHAGPIAPGQ	1	0.533463	0.161963	946.51	947.514	948.517	473.759	474.261	474.762	316.175	316.509	316.844	237.383	237.634	237.885
HAGPIAPGQM	1	0.54145	0.211206	978.483	979.486	980.489	489.745	490.247	490.748	326.832	327.167	327.501	245.376	245.627	245.878
HAGPIAPGQM+O1	1	0.54183	0.213417	994.477	995.481	996.484	497.742	498.244	498.746	332.164	332.498	332.833	249.375	249.626	249.877
AGPIAPGQMR	1	0.546311	0.213274	997.525	998.528	999.531	499.266	499.768	500.269	333.18	333.514	333.849	250.137	250.387	250.638
AGPIAPGQMR+O1	1	0.546691	0.215486	1013.52	1014.52	1015.53	507.263	507.765	508.267	338.511	338.846	339.18	254.135	254.386	254.637
GPIAPGQMRE	1	0.56974	0.230713	1055.53	1056.53	1057.54	528.269	528.77	529.272	352.515	352.849	353.184	264.638	264.889	265.14
GPIAPGQMRE+O1	1	0.57012	0.232934	1071.53	1072.53	1073.53	536.266	536.768	537.27	357.847	358.181	358.515	268.637	268.888	269.138
PIAPGQMREP	1	0.603897	0.250768	1095.56	1096.56	1097.57	548.284	548.786	549.288	365.859	366.193	366.528	274.646	274.897	275.148
PIAPGQMREP+O1	1	0.604277	0.253002	1111.56	1112.56	1113.56	556.282	556.784	557.285	371.19	371.525	371.859	278.645	278.895	279.146
IAPGQMREPR	1	0.626768	0.264595	1154.61	1155.61	1156.62	577.809	578.31	578.812	385.541	385.876	386.21	289.408	289.659	289.91
IAPGQMREPR+O1	1	0.627148	0.266838	1170.6	1171.61	1172.61	585.806	586.308	586.809	390.873	391.208	391.542	293.407	293.657	293.908
APGQMREPRG	1	0.581395	0.236924	1098.55	1099.55	1100.55	549.777	550.279	550.781	366.854	367.188	367.523	275.392	275.643	275.894
APGQMREPRG+O1	1	0.581775	0.23915	1114.54	1115.55	1116.55	557.775	558.276	558.778	372.186	372.52	372.854	279.391	279.642	279.893
PGQMREPRGS	1	0.580897	0.239481	1114.54	1115.55	1116.55	557.775	558.276	558.778	372.186	372.52	372.854	279.391	279.642	279.893
PGQMREPRGS+O1	1	0.581277	0.241707	1130.54	1131.54	1132.54	565.772	566.274	566.776	377.517	377.852	378.186	283.39	283.641	283.891
GQMREPRGSD	1	0.571126	0.236983	1132.52	1133.52	1134.52	566.762	567.264	567.765	378.177	378.511	378.846	283.885	284.135	284.386
GQMREPRGSD+O1	1	0.571506	0.239205	1148.51	1149.51	1150.52	574.759	575.261	575.763	383.509	383.843	384.178	287.883	288.134	288.385
QMREPRGSDI	1	0.616462	0.26427	1188.58	1189.58	1190.59	594.793	595.295	595.796	396.865	397.199	397.533	297.9	298.151	298.402
QMREPRGSDI+O1	1	0.616842	0.266509	1204.57	1205.58	1206.58	602.791	603.292	603.794	402.196	402.531	402.865	301.899	302.15	302.401
MREPRGSDIA	1	0.589896	0.245862	1131.56	1132.56	1133.56	566.282	566.784	567.286	377.857	378.192	378.526	283.645	283.896	284.147
MREPRGSDIA+O1	1	0.590276	0.248091	1147.55	1148.56	1149.56	574.28	574.782	575.283	383.189	383.523	383.858	287.644	287.894	288.145
REPRGSDIAG	1	0.547036	0.17674	1057.54	1058.54	1059.55	529.273	529.775	530.276	353.184	353.519	353.853	265.14	265.391	265.642
EPRGSDIAGT	1	0.512846	0.161227	1002.49	1003.49	1004.49	501.746	502.248	502.75	334.833	335.168	335.502	251.377	251.628	251.878
PRGSDIAGTT	1	0.501424	0.153268	974.49	975.494	976.497	487.749	488.25	488.752	325.502	325.836	326.17	244.378	244.629	244.88
RGSDIAGTTS	1	0.478736	0.14453	964.469	965.473	966.476	482.738	483.24	483.742	322.161	322.496	322.83	241.873	242.124	242.374
GSDIAGTTST	1	0.445379	0.13118	909.416	910.419	911.423	455.212	455.713	456.215	303.81	304.145	304.479	228.109	228.36	228.611
SDIAGTTSTL	1	0.49114	0.152262	965.479	966.482	967.485	483.243	483.745	484.246	322.498	322.832	323.167	242.125	242.376	242.627
DIAGTTSTLQ	1	0.518117	0.165393	1006.51	1007.51	1008.51	503.756	504.258	504.76	336.173	336.508	336.842	252.382	252.633	252.883
IAGTTSTLQE	1	0.528954	0.171843	1020.52	1021.52	1022.53	510.764	511.266	511.767	340.845	341.18	341.514	255.886	256.136	256.387
AGTTSTLQEQ	1	0.522304	0.169584	1035.5	1036.5	1037.5	518.251	518.753	519.255	345.837	346.171	346.506	259.629	259.88	260.131
GTTSTLQEQI	1	0.556891	0.18809	1077.54	1078.55	1079.55	539.275	539.776	540.278	359.852	360.187	360.521	270.141	270.392	270.643
TTSTLQEQIG	1	0.556891	0.18809	1077.54	1078.55	1079.55	539.275	539.776	540.278	359.852	360.187	360.521	270.141	270.392	270.643
TSTLQEQIGW	1	0.638795	0.235165	1162.57	1163.58	1164.58	581.791	582.292	582.794	388.196	388.531	388.865	291.399	291.65	291.901
STLQEQIGWM	1	0.657741	0.290274	1192.57	1193.57	1194.57	596.787	597.289	597.79	398.194	398.528	398.863	298.897	299.148	299.399
STLQEQIGWM+O1	1	0.658121	0.292529	1208.56	1209.56	1210.57	604.784	605.286	605.788	403.525	403.86	404.194	302.896	303.147	303.398
TLQEQIGWMT	1	0.669619	0.298281	1206.58	1207.59	1208.59	603.795	604.296	604.798	402.866	403.2	403.535	302.401	302.652	302.903
TLQEQIGWMT+O1	1	0.669999	0.30054	1222.58	1223.58	1224.58	611.792	612.294	612.796	408.197	408.532	408.866	306.4	306.651	306.901
LQEQIGWMTN	1	0.673177	0.30067	1219.58	1220.58	1221.58	610.292	610.794	611.296	407.197	407.532	407.866	305.65	305.901	306.152
LQEQIGWMTN+O1	1	0.673557	0.302931	1235.57	1236.58	1237.58	618.29	618.792	619.293	412.529	412.863	413.198	309.649	309.899	310.15
QEQIGWMTNN	1	0.654113	0.289732	1220.54	1221.54	1222.54	610.772	611.274	611.775	407.517	407.851	408.186	305.89	306.14	306.391
QEQIGWMTNN+O1	1	0.654493	0.291985	1236.53	1237.53	1238.54	618.769	619.271	619.773	412.849	413.183	413.518	309.888	310.139	310.39
EQIGWMTNNP	1	0.649731	0.284613	1189.53	1190.53	1191.54	595.269	595.771	596.272	397.182	397.516	397.851	298.138	298.389	298.64
EQIGWMTNNP+O1	1	0.650111	0.286865	1205.53	1206.53	1207.53	603.266	603.768	604.27	402.513	402.848	403.182	302.137	302.388	302.639
QIGWMTNNPP	1	0.648784	0.280419	1157.54	1158.54	1159.55	579.274	579.776	580.277	386.518	386.853	387.187	290.141	290.391	290.642
QIGWMTNNPP+O1	1	0.649164	0.28267	1173.54	1174.54	1175.54	587.271	587.773	588.275	391.85	392.185	392.519	294.139	294.39	294.641
IGWMTNNPPI	1	0.656539	0.283036	1142.57	1143.57	1144.57	571.787	572.288	572.79	381.527	381.861	382.196	286.397	286.648	286.899
IGWMTNNPPI+O1	1	0.656919	0.28529	1158.56	1159.56	1160.57	579.784	580.286	580.788	386.859	387.193	387.527	290.396	290.647	290.897
GWMTNNPPIP	1	0.644483	0.275895	1126.53	1127.54	1128.54	563.771	564.273	564.774	376.183	376.518	376.852	282.389	282.64	282.891
GWMTNNPPIP+O1	1	0.644863	0.278145	1142.53	1143.53	1144.54	571.769	572.27	572.772	381.515	381.849	382.184	286.388	286.639	286.89
WMTNNPPIPV	1	0.67891	0.298242	1168.58	1169.59	1170.59	584.795	585.296	585.798	390.199	390.533	390.868	292.901	293.152	293.403
WMTNNPPIPV+O1	1	0.67929	0.300505	1184.58	1185.58	1186.58	592.792	593.294	593.795	395.53	395.865	396.199	296.9	297.151	297.401
MTNNPPIPVG	1	0.573909	0.232689	1039.52	1040.53	1041.53	520.266	520.767	521.269	347.18	347.514	347.848	260.636	260.887	261.138
MTNNPPIPVG+O1	1	0.574289	0.234912	1055.52	1056.52	1057.53	528.263	528.765	529.266	352.511	352.846	353.18	264.635	264.886	265.137
TNNPPIPVGE	1	0.565716	0.186965	1037.53	1038.53	1039.53	519.267	519.768	520.27	346.514	346.848	347.182	260.137	260.388	260.639
NNPPIPVGEI	1	0.588504	0.198128	1049.56	1050.57	1051.57	525.285	525.787	526.288	350.526	350.86	351.195	263.146	263.397	263.648
NPPIPVGEIY	1	0.641736	0.230535	1098.58	1099.59	1100.59	549.795	550.297	550.798	366.866	367.2	367.535	275.401	275.652	275.903
PPIPVGEIYK	1	0.664552	0.24354	1112.64	1113.64	1114.64	556.821	557.323	557.825	371.55	371.884	372.219	278.914	279.165	279.416
PIPVGEIYKR	1	0.687467	0.258992	1171.68	1172.69	1173.69	586.345	586.847	587.349	391.233	391.567	391.902	293.676	293.927	294.178
IPVGEIYKRW	1	0.7591	0.310722	1260.71	1261.71	1262.72	630.859	631.36	631.862	420.908	421.243	421.577	315.933	316.184	316.435
PVGEIYKRWI	1	0.7591	0.310722	1260.71	1261.71	1262.72	630.859	631.36	631.862	420.908	421.243	421.577	315.933	316.184	316.435
VGEIYKRWII	1	0.771073	0.319575	1276.74	1277.74	1278.75	638.874	639.376	639.878	426.252	426.586	426.921	319.941	320.192	320.442
GEIYKRWIIL	1	0.782355	0.328048	1290.76	1291.76	1292.76	645.882	646.384	646.885	430.924	431.258	431.593	323.445	323.696	323.946
EIYKRWIILG	1	0.782355	0.328048	1290.76	1291.76	1292.76	645.882	646.384	646.885	430.924	431.258	431.593	323.445	323.696	323.946
IYKRWIILGL	1	0.793612	0.333116	1274.8	1275.8	1276.81	637.903	638.404	638.906	425.604	425.939	426.273	319.455	319.706	319.957
YKRWIILGLN	1	0.774422	0.319897	1275.76	1276.76	1277.76	638.382	638.884	639.386	425.924	426.258	426.593	319.695	319.946	320.196
KRWIILGLNK	1	0.744578	0.295121	1240.79	1241.79	1242.8	620.898	621.4	621.901	414.268	414.602	414.937	310.953	311.204	311.454
RWIILGLNKI	1	0.740988	0.292523	1225.78	1226.78	1227.78	613.393	613.894	614.396	409.264	409.599	409.933	307.2	307.451	307.702
WIILGLNKIV	1	0.718477	0.276256	1168.75	1169.75	1170.75	584.876	585.378	585.88	390.253	390.588	390.922	292.942	293.193	293.443
IILGLNKIVR	1	0.669122	0.242428	1138.77	1139.77	1140.77	569.887	570.389	570.891	380.261	380.595	380.929	285.447	285.698	285.949
ILGLNKIVRM	1	0.666933	0.285736	1156.72	1157.73	1158.73	578.865	579.367	579.869	386.246	386.58	386.915	289.936	290.187	290.438
ILGLNKIVRM+O1	1	0.667313	0.287994	1172.72	1173.72	1174.73	586.863	587.365	587.866	391.578	391.912	392.247	293.935	294.186	294.437
LGLNKIVRMY	1	0.69941	0.310087	1206.7	1207.71	1208.71	603.855	604.357	604.858	402.906	403.24	403.575	302.431	302.682	302.933
LGLNKIVRMY+O1	1	0.69979	0.312358	1222.7	1223.7	1224.7	611.852	612.354	612.856	408.237	408.572	408.906	306.43	306.681	306.932
GLNKIVRMYS	1	0.665073	0.289265	1180.65	1181.65	1182.66	590.829	591.331	591.832	394.222	394.556	394.891	295.918	296.169	296.42
GLNKIVRMYS+O1	1	0.665453	0.291523	1196.65	1197.65	1198.65	598.826	599.328	599.83	399.553	399.888	400.222	299.917	300.168	300.419
LNKIVRMYSP	1	0.700174	0.312278	1220.68	1221.69	1222.69	610.845	611.346	611.848	407.566	407.9	408.234	305.926	306.177	306.428
LNKIVRMYSP+O1	1	0.700554	0.314549	1236.68	1237.68	1238.68	618.842	619.344	619.845	412.897	413.232	413.566	309.925	310.176	310.426
NKIVRMYSPT	1	0.677012	0.299015	1208.65	1209.65	1210.65	604.826	605.328	605.83	403.553	403.888	404.222	302.917	303.168	303.419
NKIVRMYSPT+O1	1	0.677392	0.301277	1224.64	1225.64	1226.65	612.824	613.326	613.827	408.885	409.219	409.554	306.916	307.166	307.417
KIVRMYSPTS	1	0.661787	0.289086	1181.63	1182.64	1183.64	591.321	591.823	592.324	394.55	394.884	395.219	296.164	296.415	296.666
KIVRMYSPTS+O1	1	0.662167	0.291342	1197.63	1198.63	1199.64	599.318	599.82	600.322	399.881	400.216	400.55	300.163	300.414	300.665
IVRMYSPTSI	1	0.657793	0.286505	1166.62	1167.63	1168.63	583.816	584.317	584.819	389.546	389.881	390.215	292.411	292.662	292.913
IVRMYSPTSI+O1	1	0.658173	0.28876	1182.62	1183.62	1184.63	591.813	592.315	592.816	394.878	395.212	395.547	296.41	296.661	296.912
VRMYSPTSIL	1	0.657793	0.286505	1166.62	1167.63	1168.63	583.816	584.317	584.819	389.546	389.881	390.215	292.411	292.662	292.913
VRMYSPTSIL+O1	1	0.658173	0.28876	1182.62	1183.62	1184.63	591.813	592.315	592.816	394.878	395.212	395.547	296.41	296.661	296.912
RMYSPTSILD	1	0.64758	0.283391	1182.58	1183.59	1184.59	591.795	592.296	592.798	394.866	395.2	395.535	296.401	296.652	296.903
RMYSPTSILD+O1	1	0.64796	0.285642	1198.58	1199.58	1200.58	599.792	600.294	600.796	400.197	400.532	400.866	300.4	300.651	300.901
MYSPTSILDI	1	0.636045	0.2762	1139.57	1140.57	1141.57	570.286	570.788	571.29	380.527	380.861	381.196	285.647	285.898	286.148
MYSPTSILDI+O1	1	0.636425	0.278447	1155.56	1156.56	1157.57	578.284	578.785	579.287	385.858	386.193	386.527	289.646	289.896	290.147
YSPTSILDIR	1	0.650614	0.240539	1164.63	1165.63	1166.63	582.817	583.318	583.82	388.88	389.215	389.549	291.912	292.163	292.414
SPTSILDIRQ	1	0.609055	0.214555	1129.62	1130.62	1131.63	565.314	565.816	566.318	377.212	377.546	377.881	283.161	283.412	283.662
PTSILDIRQG	1	0.597314	0.205165	1099.61	1100.61	1101.62	550.309	550.811	551.312	367.208	367.543	367.877	275.658	275.909	276.16
TSILDIRQGP	1	0.597314	0.205165	1099.61	1100.61	1101.62	550.309	550.811	551.312	367.208	367.543	367.877	275.658	275.909	276.16
SILDIRQGPK	1	0.623543	0.219892	1126.66	1127.66	1128.66	563.833	564.334	564.836	376.224	376.559	376.893	282.42	282.671	282.922
ILDIRQGPKE	1	0.646697	0.236011	1168.67	1169.67	1170.68	584.838	585.34	585.841	390.228	390.562	390.897	292.923	293.173	293.424
LDIRQGPKEP	1	0.634895	0.228854	1152.64	1153.64	1154.64	576.822	577.324	577.826	384.884	385.218	385.553	288.915	289.166	289.416
DIRQGPKEPF	1	0.668554	0.250251	1186.62	1187.62	1188.63	593.814	594.316	594.818	396.212	396.546	396.881	297.411	297.662	297.913
IRQGPKEPFR	1	0.703582	0.269387	1227.7	1228.7	1229.7	614.351	614.853	615.355	409.903	410.238	410.572	307.679	307.93	308.181
RQGPKEPFRD	1	0.67959	0.257462	1229.64	1230.64	1231.65	615.323	615.825	616.326	410.551	410.885	411.22	308.165	308.416	308.667
QGPKEPFRDY	1	0.702755	0.275287	1236.6	1237.6	1238.61	618.804	619.306	619.807	412.872	413.206	413.541	309.906	310.156	310.407
GPKEPFRDYV	1	0.698361	0.270465	1207.61	1208.61	1209.62	604.309	604.811	605.312	403.208	403.543	403.877	302.658	302.909	303.16
PKEPFRDYVD	1	0.722266	0.290888	1265.62	1266.62	1267.62	633.312	633.813	634.315	422.544	422.878	423.212	317.159	317.41	317.661
KEPFRDYVDR	1	0.744979	0.30828	1324.66	1325.67	1326.67	662.836	663.338	663.839	442.226	442.561	442.895	331.922	332.172	332.423
EPFRDYVDRF	1	0.773607	0.330206	1343.64	1344.64	1345.64	672.323	672.824	673.326	448.551	448.885	449.22	336.665	336.916	337.167
PFRDYVDRFY	1	0.819501	0.363471	1377.66	1378.66	1379.67	689.333	689.835	690.336	459.891	460.226	460.56	345.17	345.421	345.672
FRDYVDRFYK	1	0.835241	0.376494	1408.7	1409.7	1410.71	704.854	705.356	705.857	470.238	470.573	470.907	352.931	353.181	353.432
RDYVDRFYKT	1	0.779174	0.333789	1362.68	1363.68	1364.69	681.844	682.345	682.847	454.898	455.233	455.567	341.425	341.676	341.927
DYVDRFYKTL	1	0.767854	0.324765	1319.66	1320.67	1321.67	660.335	660.837	661.339	440.559	440.894	441.228	330.671	330.922	331.173
YVDRFYKTLR	1	0.801529	0.347303	1360.74	1361.74	1362.74	680.872	681.374	681.876	454.251	454.585	454.919	340.94	341.191	341.441
VDRFYKTLRA	1	0.733311	0.293589	1268.71	1269.71	1270.72	634.859	635.361	635.862	423.575	423.91	424.244	317.933	318.184	318.435
DRFYKTLRAE	1	0.733784	0.297973	1298.69	1299.69	1300.69	649.846	650.348	650.85	433.567	433.901	434.235	325.427	325.678	325.928
RFYKTLRAEQ	1	0.748752	0.306401	1311.72	1312.72	1313.72	656.362	656.864	657.365	437.91	438.245	438.579	328.685	328.935	329.186
FYKTLRAEQA	1	0.703196	0.273273	1226.65	1227.66	1228.66	613.83	614.332	614.833	409.556	409.89	410.225	307.419	307.669	307.92
YKTLRAEQAS	1	0.635764	0.230844	1166.62	1167.62	1168.62	583.812	584.314	584.815	389.544	389.878	390.213	292.41	292.66	292.911
KTLRAEQASQ	1	0.593911	0.205549	1131.61	1132.62	1133.62	566.309	566.811	567.313	377.875	378.21	378.544	283.658	283.909	284.16
TLRAEQASQE	1	0.579134	0.200746	1132.56	1133.56	1134.57	566.783	567.285	567.787	378.191	378.526	378.86	283.895	284.146	284.397
LRAEQASQEV	1	0.590402	0.205377	1130.58	1131.58	1132.59	565.794	566.295	566.797	377.532	377.866	378.2	283.4	283.651	283.902
RAEQASQEVK	1	0.59405	0.207706	1145.59	1146.59	1147.6	573.299	573.801	574.302	382.535	382.87	383.204	287.153	287.404	287.655
AEQASQEVKN	1	0.563903	0.19203	1103.53	1104.54	1105.54	552.27	552.772	553.273	368.516	368.85	369.185	276.639	276.889	277.14
EQASQEVKNW	1	0.658207	0.249374	1218.57	1219.58	1220.58	609.791	610.293	610.794	406.863	407.198	407.532	305.399	305.65	305.901
QASQEVKNWM	1	0.665249	0.29529	1220.57	1221.58	1222.58	610.79	611.292	611.793	407.529	407.864	408.198	305.899	306.15	306.4
QASQEVKNWM+O1	1	0.665629	0.297548	1236.57	1237.57	1238.57	618.788	619.289	619.791	412.861	413.195	413.53	309.897	310.148	310.399
ASQEVKNWMT	1	0.650171	0.285333	1193.56	1194.57	1195.57	597.285	597.786	598.288	398.525	398.86	399.194	299.146	299.397	299.648
ASQEVKNWMT+O1	1	0.650551	0.287585	1209.56	1210.56	1211.56	605.282	605.784	606.285	403.857	404.192	404.526	303.145	303.396	303.646
SQEVKNWMTE	1	0.674675	0.305404	1251.57	1252.57	1253.57	626.287	626.789	627.291	417.861	418.195	418.53	313.647	313.898	314.149
SQEVKNWMTE+O1	1	0.675055	0.307665	1267.56	1268.57	1269.57	634.285	634.786	635.288	423.192	423.527	423.861	317.646	317.897	318.148
QEVKNWMTET	1	0.68577	0.312612	1265.58	1266.59	1267.59	633.295	633.797	634.299	422.533	422.867	423.201	317.151	317.402	317.653
QEVKNWMTET+O1	1	0.68615	0.314877	1281.58	1282.58	1283.58	641.293	641.794	642.296	427.864	428.199	428.533	321.15	321.401	321.652
EVKNWMTETL	1	0.693364	0.315765	1250.61	1251.61	1252.62	625.808	626.31	626.811	417.541	417.875	418.21	313.408	313.658	313.909
EVKNWMTETL+O1	1	0.693744	0.318033	1266.6	1267.61	1268.61	633.805	634.307	634.809	422.873	423.207	423.542	317.406	317.657	317.908
VKNWMTETLL	1	0.705257	0.319781	1234.65	1235.65	1236.66	617.829	618.33	618.832	412.222	412.556	412.89	309.418	309.669	309.92
VKNWMTETLL+O1	1	0.705637	0.322054	1250.64	1251.65	1252.65	625.826	626.328	626.829	417.553	417.888	418.222	313.417	313.668	313.918
KNWMTETLLV	1	0.705257	0.319781	1234.65	1235.65	1236.66	617.829	618.33	618.832	412.222	412.556	412.89	309.418	309.669	309.92
KNWMTETLLV+O1	1	0.705637	0.322054	1250.64	1251.65	1252.65	625.826	626.328	626.829	417.553	417.888	418.222	313.417	313.668	313.918
NWMTETLLVQ	1	0.692565	0.313652	1234.61	1235.62	1236.62	617.81	618.312	618.814	412.209	412.544	412.878	309.409	309.66	309.911
NWMTETLLVQ+O1	1	0.692945	0.31592	1250.61	1251.61	1252.62	625.808	626.31	626.811	417.541	417.875	418.21	313.408	313.658	313.909
WMTETLLVQN	1	0.692565	0.313652	1234.61	1235.62	1236.62	617.81	618.312	618.814	412.209	412.544	412.878	309.409	309.66	309.911
WMTETLLVQN+O1	1	0.692945	0.31592	1250.61	1251.61	1252.62	625.808	626.31	626.811	417.541	417.875	418.21	313.408	313.658	313.909
MTETLLVQNA	1	0.598255	0.252871	1119.57	1120.57	1121.58	560.289	560.791	561.293	373.862	374.196	374.531	280.648	280.899	281.15
MTETLLVQNA+O1	1	0.598635	0.255103	1135.57	1136.57	1137.57	568.287	568.788	569.29	379.194	379.528	379.863	284.647	284.898	285.149
TETLLVQNAN	1	0.582778	0.200865	1102.57	1103.58	1104.58	551.791	552.292	552.794	368.196	368.531	368.865	276.399	276.65	276.901
ETLLVQNANP	1	0.593643	0.205175	1098.58	1099.58	1100.59	549.793	550.295	550.796	366.865	367.199	367.533	275.4	275.651	275.902
TLLVQNANPD	1	0.581758	0.198614	1084.56	1085.57	1086.57	542.785	543.287	543.789	362.193	362.527	362.862	271.896	272.147	272.398
LLVQNANPDC	1	0.578009	0.239538	1086.52	1087.53	1088.53	543.766	544.268	544.769	362.846	363.181	363.515	272.387	272.638	272.888
LVQNANPDCK	1	0.581697	0.241822	1101.54	1102.54	1103.54	551.271	551.773	552.275	367.85	368.185	368.519	276.139	276.39	276.641
VQNANPDCKT	1	0.559263	0.230806	1089.5	1090.5	1091.51	545.253	545.755	546.257	363.838	364.172	364.507	273.13	273.381	273.632
QNANPDCKTI	1	0.57073	0.237369	1103.51	1104.52	1105.52	552.261	552.763	553.264	368.51	368.844	369.179	276.634	276.885	277.136
NANPDCKTIL	1	0.578228	0.239752	1088.54	1089.54	1090.55	544.774	545.276	545.777	363.518	363.853	364.187	272.891	273.141	273.392
ANPDCKTILK	1	0.601334	0.250686	1102.59	1103.6	1104.6	551.8	552.302	552.803	368.202	368.537	368.871	276.404	276.654	276.905
NPDCKTILKA	1	0.601334	0.250686	1102.59	1103.6	1104.6	551.8	552.302	552.803	368.202	368.537	368.871	276.404	276.654	276.905
PDCKTILKAL	1	0.620239	0.260631	1101.63	1102.64	1103.64	551.32	551.822	552.324	367.883	368.217	368.552	276.164	276.415	276.666
DCKTILKALG	1	0.586091	0.239799	1061.6	1062.61	1063.61	531.305	531.806	532.308	354.539	354.873	355.208	266.156	266.407	266.658
CKTILKALGP	1	0.597395	0.242941	1043.63	1044.63	1045.63	522.318	522.819	523.321	348.548	348.882	349.216	261.662	261.913	262.164
KTILKALGPA	1	0.589092	0.1923	1011.66	1012.66	1013.66	506.332	506.833	507.335	337.89	338.225	338.559	253.669	253.92	254.171
TILKALGPAA	1	0.551104	0.170545	954.598	955.602	956.605	477.803	478.304	478.806	318.871	319.205	319.54	239.405	239.656	239.907
ILKALGPAAT	1	0.551104	0.170545	954.598	955.602	956.605	477.803	478.304	478.806	318.871	319.205	319.54	239.405	239.656	239.907
LKALGPAATL	1	0.551104	0.170545	954.598	955.602	956.605	477.803	478.304	478.806	318.871	319.205	319.54	239.405	239.656	239.907
KALGPAATLE	1	0.539468	0.169074	970.557	971.56	972.563	485.782	486.284	486.785	324.19	324.525	324.859	243.395	243.645	243.896
ALGPAATLEE	1	0.524325	0.16495	971.504	972.508	973.511	486.256	486.758	487.259	324.506	324.841	325.175	243.632	243.882	244.133
LGPAATLEEM	1	0.555472	0.226403	1031.51	1032.51	1033.51	516.258	516.759	517.261	344.507	344.842	345.176	258.632	258.883	259.134
LGPAATLEEM+O1	1	0.555852	0.228619	1047.5	1048.51	1049.51	524.255	524.757	525.258	349.839	350.174	350.508	262.631	262.882	263.133
GPAATLEEMM	1	0.552139	0.270601	1049.46	1050.47	1051.47	525.236	525.737	526.239	350.493	350.827	351.162	263.122	263.372	263.623
GPAATLEEMM+O1	1	0.552519	0.272816	1065.46	1066.46	1067.47	533.233	533.735	534.237	355.825	356.159	356.493	267.12	267.371	267.622
GPAATLEEMM+O2	1	0.552899	0.275031	1081.45	1082.46	1083.46	541.231	541.732	542.234	361.156	361.491	361.825	271.119	271.37	271.621
PAATLEEMMT	1	0.575495	0.285155	1093.49	1094.49	1095.5	547.249	547.751	548.252	365.168	365.503	365.837	274.128	274.379	274.63
PAATLEEMMT+O1	1	0.575875	0.287378	1109.49	1110.49	1111.49	555.246	555.748	556.25	370.5	370.834	371.169	278.127	278.378	278.628
PAATLEEMMT+O2	1	0.576255	0.289602	1125.48	1126.48	1127.49	563.244	563.745	564.247	375.832	376.166	376.5	282.126	282.376	282.627
AATLEEMMTA	1	0.552923	0.272172	1067.47	1068.48	1069.48	534.241	534.743	535.244	356.496	356.831	357.165	267.624	267.875	268.126
AATLEEMMTA+O1	1	0.553303	0.274387	1083.47	1084.47	1085.48	542.238	542.74	543.242	361.828	362.163	362.497	271.623	271.874	272.125
AATLEEMMTA+O2	1	0.553683	0.276602	1099.46	1100.47	1101.47	550.236	550.738	551.239	367.16	367.494	367.829	275.622	275.872	276.123
ATLEEMMTAC	1	0.560806	0.321785	1099.45	1100.45	1101.45	550.227	550.729	551.23	367.154	367.488	367.823	275.617	275.868	276.119
ATLEEMMTAC+O1	1	0.561186	0.324003	1115.44	1116.45	1117.45	558.225	558.726	559.228	372.485	372.82	373.154	279.616	279.867	280.118
ATLEEMMTAC+O2	1	0.561566	0.326221	1131.44	1132.44	1133.44	566.222	566.724	567.225	377.817	378.152	378.486	283.615	283.865	284.116
TLEEMMTACQ	1	0.58759	0.339807	1156.47	1157.47	1158.48	578.738	579.239	579.741	386.161	386.495	386.83	289.873	290.123	290.374
TLEEMMTACQ+O1	1	0.58797	0.342035	1172.46	1173.47	1174.47	586.735	587.237	587.739	391.493	391.827	392.161	293.871	294.122	294.373
TLEEMMTACQ+O2	1	0.58835	0.344263	1188.46	1189.46	1190.46	594.733	595.234	595.736	396.824	397.159	397.493	297.87	298.121	298.372
LEEMMTACQG	1	0.564336	0.32375	1112.44	1113.45	1114.45	556.725	557.226	557.728	371.486	371.82	372.154	278.866	279.117	279.368
LEEMMTACQG+O1	1	0.564716	0.325969	1128.44	1129.44	1130.44	564.722	565.224	565.725	376.817	377.152	377.486	282.865	283.116	283.366
LEEMMTACQG+O2	1	0.565096	0.328188	1144.43	1145.44	1146.44	572.72	573.221	573.723	382.149	382.483	382.818	286.863	287.114	287.365
EEMMTACQGV	1	0.552314	0.318015	1098.43	1099.43	1100.43	549.717	550.219	550.72	366.814	367.148	367.483	275.362	275.613	275.864
EEMMTACQGV+O1	1	0.552694	0.32023	1114.42	1115.42	1116.43	557.714	558.216	558.718	372.145	372.48	372.814	279.361	279.612	279.862
EEMMTACQGV+O2	1	0.553074	0.322445	1130.42	1131.42	1132.42	565.712	566.213	566.715	377.477	377.811	378.146	283.36	283.61	283.861
EMMTACQGVG	1	0.517584	0.295028	1026.41	1027.41	1028.41	513.706	514.208	514.71	342.807	343.141	343.476	257.357	257.608	257.858
EMMTACQGVG+O1	1	0.517964	0.297229	1042.4	1043.4	1044.41	521.704	522.205	522.707	348.138	348.473	348.807	261.356	261.606	261.857
EMMTACQGVG+O2	1	0.518344	0.299431	1058.4	1059.4	1060.4	529.701	530.203	530.705	353.47	353.804	354.139	265.354	265.605	265.856
MMTACQGVGG	1	0.482428	0.27372	954.384	955.388	956.391	477.696	478.197	478.699	318.8	319.134	319.468	239.351	239.602	239.853
MMTACQGVGG+O1	1	0.482808	0.275908	970.379	971.382	972.386	485.693	486.195	486.697	324.131	324.466	324.8	243.35	243.601	243.852
MMTACQGVGG+O2	1	0.483188	0.278096	986.374	987.377	988.381	493.691	494.192	494.694	329.463	329.797	330.132	247.349	247.6	247.851
MTACQGVGGP	1	0.474749	0.22532	920.396	921.4	922.403	460.702	461.204	461.705	307.47	307.805	308.139	230.855	231.105	231.356
MTACQGVGGP+O1	1	0.475129	0.227505	936.391	937.395	938.398	468.699	469.201	469.703	312.802	313.136	313.471	234.853	235.104	235.355
TACQGVGGPG	1	0.431508	0.160763	846.377	847.381	848.384	423.692	424.194	424.696	282.797	283.132	283.466	212.35	212.601	212.851
ACQGVGGPGH	1	0.460819	0.171199	882.389	883.392	884.395	441.698	442.2	442.701	294.801	295.136	295.47	221.353	221.603	221.854
CQGVGGPGHK	1	0.499551	0.189849	939.447	940.45	941.453	470.227	470.729	471.23	313.82	314.155	314.489	235.617	235.868	236.119
QGVGGPGHKA	1	0.491504	0.140523	907.474	908.478	909.481	454.241	454.743	455.244	303.163	303.497	303.832	227.624	227.875	228.126
GVGGPGHKAR	1	0.510233	0.147762	935.517	936.52	937.524	468.262	468.764	469.265	312.511	312.845	313.179	234.635	234.886	235.136
VGGPGHKARV	1	0.545446	0.165483	977.564	978.567	979.571	489.286	489.787	490.289	326.526	326.861	327.195	245.146	245.397	245.648
GGPGHKARVL	1	0.556475	0.172193	991.58	992.583	993.586	496.293	496.795	497.297	331.198	331.532	331.867	248.65	248.901	249.152
PIVQNIQGQMV	1	0.678119	0.301769	1226.66	1227.66	1228.66	613.832	614.333	614.835	409.557	409.891	410.226	307.419	307.67	307.921
PIVQNIQGQMV+O1	1	0.678499	0.304032	1242.65	1243.65	1244.66	621.829	622.331	622.833	414.889	415.223	415.557	311.418	311.669	311.92
IVQNIQGQMVH	1	0.695921	0.313895	1266.66	1267.67	1268.67	633.835	634.336	634.838	422.892	423.227	423.561	317.421	317.672	317.923
IVQNIQGQMVH+O1	1	0.696301	0.316164	1282.66	1283.66	1284.66	641.832	642.334	642.836	428.224	428.558	428.893	321.42	321.671	321.921
VQNIQGQMVHQ	1	0.689887	0.311191	1281.64	1282.64	1283.64	641.322	641.824	642.325	427.884	428.218	428.553	321.165	321.416	321.666
VQNIQGQMVHQ+O1	1	0.690267	0.313458	1297.63	1298.64	1299.64	649.32	649.821	650.323	433.215	433.55	433.884	325.163	325.414	325.665
QNIQGQMVHQA	1	0.665328	0.295439	1253.61	1254.61	1255.61	627.306	627.808	628.31	418.54	418.874	419.209	314.157	314.408	314.659
QNIQGQMVHQA+O1	1	0.665708	0.297697	1269.6	1270.6	1271.61	635.304	635.806	636.307	423.872	424.206	424.541	318.156	318.406	318.657
NIQGQMVHQAI	1	0.673085	0.298496	1238.63	1239.63	1240.64	619.819	620.321	620.823	413.549	413.883	414.217	310.413	310.664	310.915
NIQGQMVHQAI+O1	1	0.673465	0.300757	1254.63	1255.63	1256.63	627.817	628.318	628.82	418.88	419.215	419.549	314.412	314.663	314.914
IQGQMVHQAIS	1	0.658132	0.288634	1211.62	1212.62	1213.63	606.314	606.815	607.317	404.545	404.879	405.214	303.66	303.911	304.162
IQGQMVHQAIS+O1	1	0.658512	0.290889	1227.62	1228.62	1229.62	614.311	614.813	615.315	409.877	410.211	410.545	307.659	307.91	308.161
QGQMVHQAISP	1	0.646888	0.28102	1195.59	1196.59	1197.6	598.298	598.8	599.301	399.201	399.536	399.87	299.653	299.904	300.154
QGQMVHQAISP+O1	1	0.647268	0.283271	1211.58	1212.59	1213.59	606.296	606.797	607.299	404.533	404.867	405.202	303.651	303.902	304.153
GQMVHQAISPR	1	0.664792	0.291073	1223.63	1224.63	1225.64	612.319	612.821	613.323	408.549	408.883	409.218	306.663	306.914	307.165
GQMVHQAISPR+O1	1	0.665172	0.29333	1239.63	1240.63	1241.63	620.317	620.818	621.32	413.88	414.215	414.549	310.662	310.913	311.164
QMVHQAISPRT	1	0.688853	0.308617	1267.66	1268.66	1269.66	634.332	634.834	635.336	423.224	423.558	423.893	317.67	317.921	318.172
QMVHQAISPRT+O1	1	0.689233	0.310884	1283.65	1284.66	1285.66	642.33	642.832	643.333	428.556	428.89	429.225	321.669	321.919	322.17
MVHQAISPRTL	1	0.696672	0.312351	1252.68	1253.69	1254.69	626.845	627.347	627.849	418.233	418.567	418.901	313.926	314.177	314.428
MVHQAISPRTL+O1	1	0.697052	0.314621	1268.68	1269.68	1270.68	634.843	635.344	635.846	423.564	423.899	424.233	317.925	318.176	318.427
VHQAISPRTLN	1	0.681935	0.258367	1235.69	1236.69	1237.69	618.346	618.848	619.35	412.567	412.901	413.236	309.677	309.928	310.179
HQAISPRTLNA	1	0.657292	0.24285	1207.65	1208.66	1209.66	604.331	604.832	605.334	403.223	403.557	403.892	302.669	302.92	303.171
QAISPRTLNAW	1	0.710437	0.278527	1256.67	1257.68	1258.68	628.841	629.343	629.844	419.563	419.898	420.232	314.924	315.175	315.426
AISPRTLNAWV	1	0.7079	0.274243	1227.68	1228.69	1229.69	614.346	614.848	615.349	409.9	410.234	410.569	307.677	307.927	308.178
ISPRTLNAWVK	1	0.745174	0.302121	1284.74	1285.75	1286.75	642.875	643.376	643.878	428.919	429.253	429.588	321.941	322.192	322.443
SPRTLNAWVKV	1	0.733237	0.293429	1270.73	1271.73	1272.73	635.867	636.369	636.87	424.247	424.582	424.916	318.437	318.688	318.939
PRTLNAWVKVV	1	0.755726	0.307724	1282.76	1283.77	1284.77	641.885	642.387	642.889	428.259	428.594	428.928	321.446	321.697	321.948
RTLNAWVKVVE	1	0.757161	0.312947	1314.75	1315.76	1316.76	657.88	658.382	658.883	438.922	439.257	439.591	329.444	329.695	329.945
TLNAWVKVVEE	1	0.734541	0.300282	1287.69	1288.7	1289.7	644.351	644.852	645.354	429.903	430.237	430.572	322.679	322.93	323.181
LNAWVKVVEEK	1	0.761415	0.318183	1314.74	1315.74	1316.75	657.874	658.376	658.878	438.919	439.253	439.588	329.441	329.692	329.943
NAWVKVVEEKA	1	0.726618	0.29287	1272.69	1273.7	1274.7	636.851	637.353	637.854	424.903	425.238	425.572	318.929	319.18	319.431
AWVKVVEEKAF	1	0.77911	0.329554	1305.72	1306.72	1307.73	653.364	653.865	654.367	435.912	436.246	436.58	327.185	327.436	327.687
WVKVVEEKAFS	1	0.779087	0.331545	1321.72	1322.72	1323.72	661.361	661.863	662.365	441.243	441.578	441.912	331.184	331.435	331.686
VKVVEEKAFSP	1	0.708336	0.279328	1232.69	1233.69	1234.7	616.848	617.35	617.851	411.568	411.902	412.237	308.928	309.178	309.429
KVVEEKAFSPE	1	0.708862	0.283602	1262.66	1263.67	1264.67	631.835	632.337	632.838	421.559	421.894	422.228	316.421	316.672	316.923
VVEEKAFSPEV	1	0.692858	0.272487	1233.64	1234.64	1235.64	617.322	617.823	618.325	411.884	412.218	412.552	309.164	309.415	309.666
VEEKAFSPEVI	1	0.704523	0.280435	1247.65	1248.66	1249.66	624.33	624.831	625.333	416.555	416.89	417.224	312.668	312.919	313.17
EEKAFSPEVIP	1	0.704822	0.280699	1245.64	1246.64	1247.64	623.322	623.823	624.325	415.884	416.218	416.552	312.164	312.415	312.666
EKAFSPEVIPM	1	0.713159	0.327295	1247.63	1248.64	1249.64	624.321	624.822	625.324	416.55	416.884	417.218	312.664	312.915	313.166
EKAFSPEVIPM+O1	1	0.713539	0.329571	1263.63	1264.63	1265.64	632.318	632.82	633.321	421.881	422.216	422.55	316.663	316.914	317.164
KAFSPEVIPMF	1	0.755715	0.355263	1265.66	1266.66	1267.67	633.334	633.835	634.337	422.558	422.893	423.227	317.17	317.421	317.672
KAFSPEVIPMF+O1	1	0.756095	0.357555	1281.65	1282.66	1283.66	641.331	641.833	642.334	427.89	428.224	428.559	321.169	321.42	321.671
AFSPEVIPMFS	1	0.717982	0.329215	1224.6	1225.6	1226.6	612.802	613.304	613.805	408.87	409.205	409.539	306.905	307.156	307.406
AFSPEVIPMFS+O1	1	0.718362	0.331493	1240.59	1241.6	1242.6	620.8	621.301	621.803	414.202	414.537	414.871	310.903	311.154	311.405
FSPEVIPMFSA	1	0.717982	0.329215	1224.6	1225.6	1226.6	612.802	613.304	613.805	408.87	409.205	409.539	306.905	307.156	307.406
FSPEVIPMFSA+O1	1	0.718362	0.331493	1240.59	1241.6	1242.6	620.8	621.301	621.803	414.202	414.537	414.871	310.903	311.154	311.405
SPEVIPMFSAL	1	0.684698	0.306508	1190.61	1191.62	1192.62	595.81	596.312	596.813	397.542	397.877	398.211	298.409	298.659	298.91
SPEVIPMFSAL+O1	1	0.685078	0.308773	1206.61	1207.61	1208.61	603.807	604.309	604.811	402.874	403.208	403.543	302.407	302.658	302.909
PEVIPMFSALS	1	0.684698	0.306508	1190.61	1191.62	1192.62	595.81	596.312	596.813	397.542	397.877	398.211	298.409	298.659	298.91
PEVIPMFSALS+O1	1	0.685078	0.308773	1206.61	1207.61	1208.61	603.807	604.309	604.811	402.874	403.208	403.543	302.407	302.658	302.909
EVIPMFSALSE	1	0.685918	0.310805	1222.6	1223.61	1224.61	611.805	612.307	612.808	408.206	408.54	408.875	306.406	306.657	306.908
EVIPMFSALSE+O1	1	0.686298	0.313071	1238.6	1239.6	1240.6	619.802	620.304	620.806	413.537	413.872	414.206	310.405	310.656	310.906
VIPMFSALSEG	1	0.650203	0.283337	1150.58	1151.58	1152.59	575.794	576.296	576.798	384.199	384.533	384.868	288.401	288.652	288.902
VIPMFSALSEG+O1	1	0.650583	0.285589	1166.58	1167.58	1168.58	583.792	584.293	584.795	389.53	389.865	390.199	292.4	292.65	292.901
IPMFSALSEGA	1	0.627321	0.26875	1122.55	1123.55	1124.56	561.779	562.28	562.782	374.855	375.189	375.524	281.393	281.644	281.895
IPMFSALSEGA+O1	1	0.627701	0.270993	1138.54	1139.55	1140.55	569.776	570.278	570.779	380.186	380.521	380.855	285.392	285.643	285.893
PMFSALSEGAT	1	0.604706	0.257257	1110.51	1111.52	1112.52	555.76	556.262	556.764	370.843	371.177	371.512	278.384	278.635	278.886
PMFSALSEGAT+O1	1	0.605086	0.259492	1126.51	1127.51	1128.52	563.758	564.26	564.761	376.174	376.509	376.843	282.383	282.633	282.884
MFSALSEGATP	1	0.604706	0.257257	1110.51	1111.52	1112.52	555.76	556.262	556.764	370.843	371.177	371.512	278.384	278.635	278.886
MFSALSEGATP+O1	1	0.605086	0.259492	1126.51	1127.51	1128.52	563.758	564.26	564.761	376.174	376.509	376.843	282.383	282.633	282.884
FSALSEGATPQ	1	0.600837	0.21164	1107.53	1108.54	1109.54	554.269	554.771	555.273	369.849	370.183	370.518	277.638	277.889	278.14
SALSEGATPQD	1	0.544532	0.183505	1075.49	1076.49	1077.5	538.249	538.75	539.252	359.168	359.503	359.837	269.628	269.879	270.13
ALSEGATPQDL	1	0.578446	0.200918	1101.54	1102.55	1103.55	551.275	551.776	552.278	367.852	368.187	368.521	276.141	276.392	276.643
LSEGATPQDLN	1	0.594157	0.211535	1144.55	1145.55	1146.55	572.778	573.279	573.781	382.188	382.522	382.856	286.892	287.143	287.394
SEGATPQDLNT	1	0.571475	0.200923	1132.51	1133.52	1134.52	566.759	567.261	567.763	378.175	378.51	378.844	283.883	284.134	284.385
EGATPQDLNTM	1	0.602781	0.262121	1176.52	1177.52	1178.53	588.764	589.265	589.767	392.845	393.179	393.514	294.885	295.136	295.387
EGATPQDLNTM+O1	1	0.603161	0.264355	1192.52	1193.52	1194.52	596.761	597.263	597.765	398.177	398.511	398.845	298.884	299.135	299.386
GATPQDLNTML	1	0.61335	0.264364	1160.56	1161.56	1162.57	580.784	581.286	581.788	387.525	387.86	388.194	290.896	291.147	291.398
GATPQDLNTML+O1	1	0.61373	0.266602	1176.56	1177.56	1178.56	588.782	589.284	589.785	392.857	393.191	393.526	294.895	295.145	295.396
ATPQDLNTMLN	1	0.640027	0.283091	1217.58	1218.59	1219.59	609.295	609.797	610.299	406.533	406.867	407.201	305.151	305.402	305.653
ATPQDLNTMLN+O1	1	0.640407	0.285339	1233.58	1234.58	1235.58	617.293	617.794	618.296	411.864	412.199	412.533	309.15	309.401	309.652
TPQDLNTMLNT	1	0.652557	0.292897	1247.59	1248.6	1249.6	624.3	624.802	625.304	416.536	416.871	417.205	312.654	312.905	313.156
TPQDLNTMLNT+O1	1	0.652937	0.29515	1263.59	1264.59	1265.6	632.298	632.8	633.301	421.868	422.202	422.537	316.653	316.903	317.154
PQDLNTMLNTV	1	0.663789	0.297879	1245.61	1246.62	1247.62	623.311	623.812	624.314	415.876	416.211	416.545	312.159	312.41	312.661
PQDLNTMLNTV+O1	1	0.664169	0.300136	1261.61	1262.61	1263.62	631.308	631.81	632.312	421.208	421.542	421.877	316.158	316.409	316.659
QDLNTMLNTVG	1	0.629256	0.276375	1205.58	1206.59	1207.59	603.295	603.797	604.299	402.533	402.867	403.201	302.151	302.402	302.653
QDLNTMLNTVG+O1	1	0.629636	0.278619	1221.58	1222.58	1223.58	611.293	611.794	612.296	407.864	408.199	408.533	306.15	306.401	306.652
DLNTMLNTVGG	1	0.590448	0.250511	1134.55	1135.55	1136.55	567.777	568.278	568.78	378.854	379.188	379.522	284.392	284.643	284.894
DLNTMLNTVGG+O1	1	0.590828	0.25274	1150.54	1151.54	1152.55	575.774	576.276	576.777	384.185	384.52	384.854	288.391	288.642	288.892
LNTMLNTVGGH	1	0.619922	0.264414	1156.58	1157.58	1158.58	578.793	579.294	579.796	386.197	386.532	386.866	289.9	290.151	290.402
LNTMLNTVGGH+O1	1	0.620302	0.266654	1172.57	1173.58	1174.58	586.79	587.292	587.793	391.529	391.864	392.198	293.899	294.15	294.4
NTMLNTVGGHQ	1	0.612354	0.261423	1171.55	1172.56	1173.56	586.28	586.782	587.283	391.189	391.523	391.858	293.644	293.894	294.145
NTMLNTVGGHQ+O1	1	0.612734	0.263661	1187.55	1188.55	1189.55	594.277	594.779	595.281	396.521	396.855	397.19	297.642	297.893	298.144
TMLNTVGGHQA	1	0.596458	0.250113	1128.55	1129.55	1130.55	564.777	565.279	565.78	376.854	377.188	377.523	282.892	283.143	283.394
TMLNTVGGHQA+O1	1	0.596838	0.252344	1144.54	1145.54	1146.55	572.774	573.276	573.778	382.185	382.52	382.854	286.891	287.142	287.393
MLNTVGGHQAA	1	0.585674	0.241375	1098.54	1099.54	1100.54	549.772	550.273	550.775	366.85	367.185	367.519	275.389	275.64	275.891
MLNTVGGHQAA+O1	1	0.586054	0.243602	1114.53	1115.53	1116.54	557.769	558.271	558.772	372.182	372.516	372.851	279.388	279.639	279.89
LNTVGGHQAAM	1	0.585674	0.241375	1098.54	1099.54	1100.54	549.772	550.273	550.775	366.85	367.185	367.519	275.389	275.64	275.891
LNTVGGHQAAM+O1	1	0.586054	0.243602	1114.53	1115.53	1116.54	557.769	558.271	558.772	372.182	372.516	372.851	279.388	279.639	279.89
NTVGGHQAAMQ	1	0.577031	0.238989	1113.51	1114.51	1115.52	557.259	557.761	558.262	371.842	372.176	372.511	279.133	279.384	279.635
NTVGGHQAAMQ+O1	1	0.577411	0.241213	1129.51	1130.51	1131.51	565.256	565.758	566.26	377.173	377.508	377.842	283.132	283.383	283.634
TVGGHQAAMQM	1	0.592661	0.291439	1130.51	1131.51	1132.51	565.758	566.259	566.761	377.508	377.842	378.176	283.382	283.633	283.884
TVGGHQAAMQM+O1	1	0.593041	0.293669	1146.5	1147.51	1148.51	573.755	574.257	574.759	382.839	383.174	383.508	287.381	287.632	287.883
TVGGHQAAMQM+O2	1	0.593421	0.295899	1162.5	1163.5	1164.5	581.753	582.254	582.756	388.171	388.505	388.84	291.38	291.631	291.882
VGGHQAAMQML	1	0.615474	0.302789	1142.54	1143.55	1144.55	571.776	572.278	572.779	381.52	381.854	382.189	286.392	286.642	286.893
VGGHQAAMQML+O1	1	0.615854	0.305028	1158.54	1159.54	1160.55	579.773	580.275	580.777	386.851	387.186	387.52	290.39	290.641	290.892
VGGHQAAMQML+O2	1	0.616234	0.307267	1174.53	1175.54	1176.54	587.771	588.272	588.774	392.183	392.517	392.852	294.389	294.64	294.891
GGHQAAMQMLK	1	0.63145	0.312632	1171.57	1172.57	1173.58	586.289	586.791	587.293	391.195	391.53	391.864	293.648	293.899	294.15
GGHQAAMQMLK+O1	1	0.63183	0.314877	1187.57	1188.57	1189.57	594.287	594.788	595.29	396.527	396.861	397.196	297.647	297.898	298.149
GGHQAAMQMLK+O2	1	0.63221	0.317122	1203.56	1204.56	1205.57	602.284	602.786	603.287	401.858	402.193	402.527	301.646	301.897	302.147
GHQAAMQMLKE	1	0.665779	0.338987	1243.59	1244.6	1245.6	622.3	622.801	623.303	415.202	415.537	415.871	311.654	311.904	312.155
GHQAAMQMLKE+O1	1	0.666159	0.341245	1259.59	1260.59	1261.59	630.297	630.799	631.301	420.534	420.868	421.203	315.652	315.903	316.154
GHQAAMQMLKE+O2	1	0.666539	0.343503	1275.58	1276.59	1277.59	638.295	638.796	639.298	425.866	426.2	426.534	319.651	319.902	320.153
HQAAMQMLKET	1	0.689907	0.356651	1287.62	1288.62	1289.63	644.313	644.815	645.316	429.878	430.212	430.547	322.66	322.911	323.162
HQAAMQMLKET+O1	1	0.690287	0.358918	1303.61	1304.62	1305.62	652.31	652.812	653.314	435.209	435.544	435.878	326.659	326.91	327.16
HQAAMQMLKET+O2	1	0.690667	0.361185	1319.61	1320.61	1321.61	660.308	660.809	661.311	440.541	440.875	441.21	330.658	330.908	331.159
QAAMQMLKETI	1	0.683617	0.352463	1263.64	1264.65	1265.65	632.325	632.827	633.329	421.886	422.22	422.555	316.666	316.917	317.168
QAAMQMLKETI+O1	1	0.683997	0.354728	1279.64	1280.64	1281.65	640.323	640.825	641.326	427.218	427.552	427.887	320.665	320.916	321.167
QAAMQMLKETI+O2	1	0.684377	0.356993	1295.63	1296.64	1297.64	648.32	648.822	649.324	432.549	432.884	433.218	324.664	324.915	325.165
AAMQMLKETIN	1	0.672472	0.344832	1249.63	1250.63	1251.63	625.318	625.819	626.321	417.214	417.549	417.883	313.162	313.413	313.664
AAMQMLKETIN+O1	1	0.672852	0.347092	1265.62	1266.63	1267.63	633.315	633.817	634.318	422.546	422.88	423.215	317.161	317.412	317.663
AAMQMLKETIN+O2	1	0.673232	0.349353	1281.62	1282.62	1283.62	641.313	641.814	642.316	427.877	428.212	428.546	321.16	321.411	321.662
AMQMLKETINE	1	0.695122	0.364803	1307.63	1308.64	1309.64	654.32	654.822	655.324	436.549	436.884	437.218	327.664	327.915	328.165
AMQMLKETINE+O1	1	0.695502	0.367072	1323.63	1324.63	1325.64	662.318	662.819	663.321	441.881	442.215	442.55	331.663	331.913	332.164
AMQMLKETINE+O2	1	0.695882	0.369341	1339.62	1340.63	1341.63	670.315	670.817	671.319	447.213	447.547	447.881	335.661	335.912	336.163
MQMLKETINEE	1	0.718516	0.384937	1365.64	1366.64	1367.65	683.323	683.825	684.326	455.884	456.219	456.553	342.165	342.416	342.667
MQMLKETINEE+O1	1	0.718896	0.387215	1381.63	1382.64	1383.64	691.321	691.822	692.324	461.216	461.551	461.885	346.164	346.415	346.666
MQMLKETINEE+O2	1	0.719276	0.389493	1397.63	1398.63	1399.64	699.318	699.82	700.321	466.548	466.882	467.217	350.163	350.413	350.664
QMLKETINEEA	1	0.686569	0.317967	1305.64	1306.64	1307.64	653.321	653.823	654.325	435.883	436.218	436.552	327.164	327.415	327.666
QMLKETINEEA+O1	1	0.686949	0.320233	1321.63	1322.63	1323.64	661.319	661.821	662.322	441.215	441.549	441.884	331.163	331.414	331.665
MLKETINEEAA	1	0.660401	0.297619	1248.61	1249.62	1250.62	624.811	625.312	625.814	416.876	417.211	417.545	312.909	313.16	313.411
MLKETINEEAA+O1	1	0.660781	0.299875	1264.61	1265.61	1266.62	632.808	633.31	633.811	422.208	422.542	422.877	316.908	317.159	317.409
LKETINEEAAE	1	0.653168	0.251772	1246.62	1247.62	1248.62	623.812	624.313	624.815	416.21	416.545	416.879	312.409	312.66	312.911
KETINEEAAEW	1	0.712073	0.292173	1319.61	1320.61	1321.62	660.309	660.811	661.313	440.542	440.876	441.211	330.658	330.909	331.16
ETINEEAAEWD	1	0.685662	0.277975	1306.54	1307.55	1308.55	653.775	654.277	654.779	436.186	436.52	436.855	327.391	327.642	327.893
TINEEAAEWDR	1	0.708103	0.289118	1333.6	1334.61	1335.61	667.305	667.806	668.308	445.205	445.54	445.874	334.156	334.407	334.658
INEEAAEWDRV	1	0.719612	0.295538	1331.62	1332.63	1333.63	666.315	666.817	667.318	444.546	444.88	445.215	333.661	333.912	334.163
NEEAAEWDRVH	1	0.725887	0.299856	1355.6	1356.6	1357.6	678.302	678.804	679.306	452.537	452.872	453.206	339.655	339.906	340.157
EEAAEWDRVHP	1	0.733206	0.303243	1338.61	1339.61	1340.61	669.807	670.309	670.811	446.874	447.208	447.543	335.407	335.658	335.909
EAAEWDRVHPV	1	0.732913	0.298845	1308.63	1309.64	1310.64	654.82	655.322	655.824	436.883	437.217	437.551	327.914	328.165	328.415
AAEWDRVHPVH	1	0.750564	0.307946	1316.65	1317.65	1318.66	658.828	659.33	659.832	439.555	439.889	440.224	329.918	330.169	330.419
AEWDRVHPVHA	1	0.750564	0.307946	1316.65	1317.65	1318.66	658.828	659.33	659.832	439.555	439.889	440.224	329.918	330.169	330.419
EWDRVHPVHAG	1	0.739908	0.299869	1302.63	1303.64	1304.64	651.821	652.322	652.824	434.883	435.217	435.552	326.414	326.665	326.916
WDRVHPVHAGP	1	0.739046	0.29496	1270.64	1271.65	1272.65	635.826	636.327	636.829	424.22	424.554	424.888	318.416	318.667	318.918
DRVHPVHAGPI	1	0.679546	0.253304	1197.65	1198.65	1199.66	599.328	599.83	600.331	399.888	400.222	400.557	300.168	300.418	300.669
RVHPVHAGPIA	1	0.666853	0.241373	1153.66	1154.66	1155.67	577.333	577.835	578.336	385.224	385.559	385.893	289.17	289.421	289.672
VHPVHAGPIAP	1	0.64401	0.225942	1094.61	1095.61	1096.62	547.809	548.311	548.812	365.542	365.876	366.211	274.408	274.659	274.91
HPVHAGPIAPG	1	0.609295	0.204726	1052.56	1053.57	1054.57	526.785	527.287	527.789	351.526	351.86	352.195	263.896	264.147	264.398
PVHAGPIAPGQ	1	0.594842	0.198182	1043.56	1044.57	1045.57	522.285	522.787	523.289	348.526	348.86	349.195	261.646	261.897	262.148
VHAGPIAPGQM	1	0.603734	0.248094	1077.55	1078.55	1079.56	539.279	539.781	540.282	359.855	360.19	360.524	270.143	270.394	270.645
VHAGPIAPGQM+O1	1	0.604114	0.250328	1093.55	1094.55	1095.55	547.277	547.778	548.28	365.187	365.521	365.856	274.142	274.393	274.644
HAGPIAPGQMR	1	0.626618	0.262395	1134.58	1135.59	1136.59	567.795	568.297	568.799	378.866	379.201	379.535	284.401	284.652	284.903
HAGPIAPGQMR+O1	1	0.626998	0.264638	1150.58	1151.58	1152.59	575.793	576.295	576.796	384.198	384.532	384.867	288.4	288.651	288.902
AGPIAPGQMRE	1	0.60793	0.254922	1126.57	1127.57	1128.57	563.787	564.289	564.791	376.194	376.528	376.863	282.397	282.648	282.899
AGPIAPGQMRE+O1	1	0.60831	0.257158	1142.56	1143.57	1144.57	571.785	572.286	572.788	381.526	381.86	382.195	286.396	286.647	286.898
GPIAPGQMREP	1	0.630895	0.269143	1152.58	1153.59	1154.59	576.795	577.297	577.798	384.866	385.2	385.535	288.901	289.152	289.403
GPIAPGQMREP+O1	1	0.631275	0.271388	1168.58	1169.58	1170.58	584.793	585.294	585.796	390.197	390.532	390.866	292.9	293.151	293.402
PIAPGQMREPR	1	0.689519	0.30674	1251.66	1252.67	1253.67	626.335	626.837	627.338	417.892	418.227	418.561	313.671	313.922	314.173
PIAPGQMREPR+O1	1	0.689899	0.309007	1267.66	1268.66	1269.66	634.332	634.834	635.336	423.224	423.558	423.893	317.67	317.921	318.172
IAPGQMREPRG	1	0.654005	0.283921	1211.63	1212.63	1213.64	606.319	606.821	607.323	404.549	404.883	405.218	303.663	303.914	304.165
IAPGQMREPRG+O1	1	0.654385	0.286174	1227.63	1228.63	1229.63	614.317	614.818	615.32	409.88	410.215	410.549	307.662	307.913	308.164
APGQMREPRGS	1	0.619786	0.264133	1185.58	1186.58	1187.59	593.293	593.795	594.297	395.865	396.199	396.534	297.15	297.401	297.652
APGQMREPRGS+O1	1	0.620166	0.266373	1201.57	1202.58	1203.58	601.291	601.792	602.294	401.196	401.531	401.865	301.149	301.4	301.651
PGQMREPRGSD	1	0.632072	0.275819	1229.57	1230.57	1231.58	615.288	615.79	616.292	410.528	410.862	411.197	308.148	308.399	308.649
PGQMREPRGSD+O1	1	0.632452	0.278064	1245.56	1246.57	1247.57	623.286	623.787	624.289	415.86	416.194	416.528	312.146	312.397	312.648
GQMREPRGSDI	1	0.643782	0.283348	1245.6	1246.6	1247.61	623.304	623.806	624.307	415.872	416.206	416.541	312.156	312.406	312.657
GQMREPRGSDI+O1	1	0.644162	0.285597	1261.6	1262.6	1263.6	631.301	631.803	632.305	421.203	421.538	421.872	316.154	316.405	316.656
QMREPRGSDIA	1	0.655033	0.290495	1259.62	1260.62	1261.62	630.312	630.813	631.315	420.544	420.878	421.212	315.659	315.91	316.161
QMREPRGSDIA+O1	1	0.655413	0.292749	1275.61	1276.61	1277.62	638.309	638.811	639.312	425.875	426.21	426.544	319.658	319.909	320.16
MREPRGSDIAG	1	0.616462	0.26427	1188.58	1189.58	1190.59	594.793	595.295	595.796	396.865	397.199	397.533	297.9	298.151	298.402
MREPRGSDIAG+O1	1	0.616842	0.266509	1204.57	1205.58	1206.58	602.791	603.292	603.794	402.196	402.531	402.865	301.899	302.15	302.401
REPRGSDIAGT	1	0.597572	0.209841	1158.59	1159.59	1160.59	579.797	580.298	580.8	386.867	387.201	387.536	290.402	290.653	290.904
EPRGSDIAGTT	1	0.563903	0.19203	1103.53	1104.54	1105.54	552.27	552.772	553.273	368.516	368.85	369.185	276.639	276.889	277.14
PRGSDIAGTTS	1	0.540436	0.177206	1061.52	1062.53	1063.53	531.265	531.766	532.268	354.512	354.847	355.181	266.136	266.387	266.638
RGSDIAGTTST	1	0.529571	0.173495	1065.52	1066.52	1067.52	533.262	533.764	534.266	355.844	356.178	356.513	267.135	267.386	267.636
GSDIAGTTSTL	1	0.518747	0.167734	1022.5	1023.5	1024.51	511.754	512.255	512.757	341.505	341.839	342.174	256.38	256.631	256.882
SDIAGTTSTLQ	1	0.556704	0.190599	1093.54	1094.54	1095.54	547.272	547.774	548.276	365.184	365.518	365.853	274.14	274.391	274.641
DIAGTTSTLQE	1	0.579844	0.205156	1135.55	1136.55	1137.55	568.277	568.779	569.281	379.187	379.522	379.856	284.642	284.893	285.144
IAGTTSTLQEQ	1	0.594951	0.212249	1148.58	1149.58	1150.59	574.793	575.295	575.797	383.531	383.866	384.2	287.9	288.151	288.402
AGTTSTLQEQI	1	0.594951	0.212249	1148.58	1149.58	1150.59	574.793	575.295	575.797	383.531	383.866	384.2	287.9	288.151	288.402
GTTSTLQEQIG	1	0.583836	0.205518	1134.56	1135.57	1136.57	567.785	568.287	568.789	378.859	379.194	379.528	284.396	284.647	284.898
TTSTLQEQIGW	1	0.689227	0.271855	1263.62	1264.62	1265.63	632.314	632.816	633.318	421.879	422.213	422.548	316.661	316.912	317.163
TSTLQEQIGWM	1	0.708591	0.328317	1293.61	1294.62	1295.62	647.311	647.812	648.314	431.876	432.211	432.545	324.159	324.41	324.661
TSTLQEQIGWM+O1	1	0.708971	0.330591	1309.61	1310.61	1311.62	655.308	655.81	656.312	437.208	437.542	437.877	328.158	328.409	328.659
STLQEQIGWMT	1	0.708591	0.328317	1293.61	1294.62	1295.62	647.311	647.812	648.314	431.876	432.211	432.545	324.159	324.41	324.661
STLQEQIGWMT+O1	1	0.708971	0.330591	1309.61	1310.61	1311.62	655.308	655.81	656.312	437.208	437.542	437.877	328.158	328.409	328.659
TLQEQIGWMTN	1	0.722952	0.339183	1320.63	1321.63	1322.63	660.816	661.318	661.82	440.88	441.214	441.549	330.912	331.163	331.413
TLQEQIGWMTN+O1	1	0.723332	0.341463	1336.62	1337.62	1338.63	668.814	669.315	669.817	446.212	446.546	446.88	334.911	335.161	335.412
LQEQIGWMTNN	1	0.726412	0.341766	1333.62	1334.62	1335.63	667.314	667.816	668.317	445.212	445.546	445.881	334.161	334.411	334.662
LQEQIGWMTNN+O1	1	0.726792	0.344047	1349.62	1350.62	1351.62	675.311	675.813	676.315	450.543	450.878	451.212	338.159	338.41	338.661
QEQIGWMTNNP	1	0.715764	0.333895	1317.59	1318.59	1319.6	659.298	659.8	660.302	439.868	440.202	440.537	330.153	330.404	330.654
QEQIGWMTNNP+O1	1	0.716144	0.336172	1333.58	1334.59	1335.59	667.296	667.797	668.299	445.2	445.534	445.868	334.151	334.402	334.653
EQIGWMTNNPP	1	0.710872	0.328552	1286.58	1287.59	1288.59	643.795	644.297	644.799	429.533	429.867	430.202	322.401	322.652	322.903
EQIGWMTNNPP+O1	1	0.711252	0.330827	1302.58	1303.58	1304.59	651.793	652.294	652.796	434.864	435.199	435.533	326.4	326.651	326.902
QIGWMTNNPPI	1	0.722747	0.332685	1270.62	1271.63	1272.63	635.816	636.318	636.819	424.213	424.548	424.882	318.412	318.663	318.913
QIGWMTNNPPI+O1	1	0.723127	0.334965	1286.62	1287.62	1288.63	643.814	644.315	644.817	429.545	429.879	430.214	322.41	322.661	322.912
IGWMTNNPPIP	1	0.717746	0.327301	1239.62	1240.62	1241.63	620.313	620.815	621.317	413.878	414.212	414.547	310.66	310.911	311.162
IGWMTNNPPIP+O1	1	0.718126	0.329579	1255.61	1256.62	1257.62	628.311	628.812	629.314	419.21	419.544	419.878	314.659	314.91	315.161
GWMTNNPPIPV	1	0.70607	0.319233	1225.6	1226.61	1227.61	613.305	613.807	614.309	409.206	409.54	409.875	307.156	307.407	307.658
GWMTNNPPIPV+O1	1	0.70645	0.321506	1241.6	1242.6	1243.61	621.303	621.804	622.306	414.538	414.872	415.207	311.155	311.406	311.657
WMTNNPPIPVG	1	0.70607	0.319233	1225.6	1226.61	1227.61	613.305	613.807	614.309	409.206	409.54	409.875	307.156	307.407	307.658
WMTNNPPIPVG+O1	1	0.70645	0.321506	1241.6	1242.6	1243.61	621.303	621.804	622.306	414.538	414.872	415.207	311.155	311.406	311.657
MTNNPPIPVGE	1	0.635636	0.276083	1168.57	1169.57	1170.57	584.787	585.289	585.79	390.194	390.528	390.863	292.897	293.148	293.399
MTNNPPIPVGE+O1	1	0.636016	0.278329	1184.56	1185.56	1186.57	592.784	593.286	593.788	395.525	395.86	396.194	296.896	297.147	297.398
TNNPPIPVGEI	1	0.638898	0.233075	1150.61	1151.61	1152.62	575.809	576.31	576.812	384.208	384.543	384.877	288.408	288.659	288.91
NNPPIPVGEIY	1	0.695456	0.270168	1212.63	1213.63	1214.63	606.817	607.318	607.82	404.88	405.215	405.549	303.912	304.163	304.414
NPPIPVGEIYK	1	0.718532	0.284297	1226.68	1227.68	1228.68	613.843	614.344	614.846	409.564	409.899	410.233	307.425	307.676	307.927
PPIPVGEIYKR	1	0.748921	0.304653	1268.74	1269.74	1270.74	634.872	635.373	635.875	423.584	423.918	424.252	317.939	318.19	318.441
PIPVGEIYKRW	1	0.819622	0.360138	1357.76	1358.77	1359.77	679.385	679.887	680.388	453.259	453.594	453.928	340.196	340.447	340.698
IPVGEIYKRWI	1	0.832273	0.370333	1373.79	1374.8	1375.8	687.401	687.902	688.404	458.603	458.937	459.272	344.204	344.455	344.706
PVGEIYKRWII	1	0.832273	0.370333	1373.79	1374.8	1375.8	687.401	687.902	688.404	458.603	458.937	459.272	344.204	344.455	344.706
VGEIYKRWIIL	1	0.843802	0.379614	1389.83	1390.83	1391.83	695.416	695.918	696.42	463.947	464.281	464.616	348.212	348.463	348.713
GEIYKRWIILG	1	0.809925	0.35166	1347.78	1348.78	1349.79	674.393	674.894	675.396	449.931	450.265	450.6	337.7	337.951	338.202
EIYKRWIILGL	1	0.856123	0.389662	1403.84	1404.84	1405.85	702.424	702.926	703.427	468.618	468.953	469.287	351.716	351.967	352.217
IYKRWIILGLN	1	0.848162	0.380648	1388.84	1389.84	1390.85	694.924	695.426	695.928	463.619	463.953	464.288	347.966	348.217	348.467
YKRWIILGLNK	1	0.851947	0.38405	1403.85	1404.86	1405.86	702.43	702.931	703.433	468.622	468.957	469.291	351.718	351.969	352.22
KRWIILGLNKI	1	0.81811	0.353923	1353.87	1354.88	1355.88	677.44	677.942	678.443	451.962	452.297	452.631	339.224	339.475	339.725
RWIILGLNKIV	1	0.801396	0.341535	1324.85	1325.85	1326.85	662.927	663.428	663.93	442.287	442.621	442.956	331.967	332.218	332.469
WIILGLNKIVR	1	0.801396	0.341535	1324.85	1325.85	1326.85	662.927	663.428	663.93	442.287	442.621	442.956	331.967	332.218	332.469
IILGLNKIVRM	1	0.739294	0.338682	1269.81	1270.81	1271.81	635.407	635.909	636.411	423.941	424.275	424.61	318.207	318.458	318.709
IILGLNKIVRM+O1	1	0.739674	0.340968	1285.8	1286.81	1287.81	643.405	643.907	644.408	429.272	429.607	429.941	322.206	322.457	322.708
ILGLNKIVRMY	1	0.773296	0.365755	1319.79	1320.79	1321.79	660.397	660.899	661.4	440.6	440.935	441.269	330.702	330.953	331.204
ILGLNKIVRMY+O1	1	0.773676	0.368054	1335.78	1336.79	1337.79	668.394	668.896	669.398	445.932	446.267	446.601	334.701	334.952	335.203
LGLNKIVRMYS	1	0.737987	0.342075	1293.73	1294.74	1295.74	647.371	647.873	648.374	431.916	432.251	432.585	324.189	324.44	324.691
LGLNKIVRMYS+O1	1	0.738367	0.34436	1309.73	1310.73	1311.74	655.368	655.87	656.372	437.248	437.583	437.917	328.188	328.439	328.69
GLNKIVRMYSP	1	0.726476	0.333696	1277.7	1278.71	1279.71	639.355	639.857	640.359	426.573	426.907	427.242	320.181	320.432	320.683
GLNKIVRMYSP+O1	1	0.726856	0.335977	1293.7	1294.7	1295.71	647.353	647.854	648.356	431.904	432.239	432.573	324.18	324.431	324.682
LNKIVRMYSPT	1	0.750529	0.353182	1321.73	1322.73	1323.74	661.368	661.87	662.372	441.248	441.583	441.917	331.188	331.439	331.69
LNKIVRMYSPT+O1	1	0.750909	0.355472	1337.72	1338.73	1339.73	669.366	669.868	670.369	446.58	446.914	447.249	335.187	335.437	335.688
NKIVRMYSPTS	1	0.715488	0.32993	1295.68	1296.68	1297.68	648.342	648.844	649.346	432.564	432.899	433.233	324.675	324.926	325.177
NKIVRMYSPTS+O1	1	0.715868	0.332207	1311.67	1312.68	1313.68	656.34	656.842	657.343	437.896	438.23	438.565	328.674	328.924	329.175
KIVRMYSPTSI	1	0.735296	0.341653	1294.72	1295.72	1296.73	647.863	648.365	648.866	432.244	432.579	432.913	324.435	324.686	324.937
KIVRMYSPTSI+O1	1	0.735676	0.343937	1310.71	1311.72	1312.72	655.86	656.362	656.864	437.576	437.911	438.245	328.434	328.685	328.936
IVRMYSPTSIL	1	0.73136	0.339068	1279.71	1280.71	1281.71	640.358	640.859	641.361	427.241	427.575	427.91	320.682	320.933	321.184
IVRMYSPTSIL+O1	1	0.73174	0.341351	1295.7	1296.71	1297.71	648.355	648.857	649.358	432.572	432.907	433.241	324.681	324.932	325.183
VRMYSPTSILD	1	0.70798	0.326625	1281.65	1282.65	1283.66	641.329	641.831	642.332	427.888	428.223	428.557	321.168	321.419	321.67
VRMYSPTSILD+O1	1	0.70836	0.328899	1297.65	1298.65	1299.65	649.326	649.828	650.33	433.22	433.555	433.889	325.167	325.418	325.669
RMYSPTSILDI	1	0.71984	0.334818	1295.67	1296.67	1297.67	648.337	648.839	649.34	432.56	432.895	433.229	324.672	324.923	325.174
RMYSPTSILDI+O1	1	0.72022	0.337096	1311.66	1312.66	1313.67	656.334	656.836	657.338	437.892	438.226	438.561	328.671	328.922	329.172
MYSPTSILDIR	1	0.71984	0.334818	1295.67	1296.67	1297.67	648.337	648.839	649.34	432.56	432.895	433.229	324.672	324.923	325.174
MYSPTSILDIR+O1	1	0.72022	0.337096	1311.66	1312.66	1313.67	656.334	656.836	657.338	437.892	438.226	438.561	328.671	328.922	329.172
YSPTSILDIRQ	1	0.715838	0.288809	1292.68	1293.69	1294.69	646.846	647.348	647.849	431.566	431.901	432.235	323.927	324.177	324.428
SPTSILDIRQG	1	0.636014	0.233422	1186.64	1187.65	1188.65	593.825	594.327	594.828	396.219	396.554	396.888	297.416	297.667	297.918
PTSILDIRQGP	1	0.658211	0.245554	1196.66	1197.67	1198.67	598.835	599.337	599.839	399.559	399.894	400.228	299.921	300.172	300.423
TSILDIRQGPK	1	0.674511	0.25618	1227.71	1228.71	1229.71	614.356	614.858	615.36	409.907	410.241	410.576	307.682	307.933	308.184
SILDIRQGPKE	1	0.685393	0.265905	1255.7	1256.7	1257.71	628.354	628.856	629.357	419.238	419.573	419.907	314.681	314.931	315.182
ILDIRQGPKEP	1	0.708054	0.279439	1265.72	1266.72	1267.73	633.364	633.866	634.368	422.579	422.913	423.247	317.186	317.437	317.687
LDIRQGPKEPF	1	0.742821	0.303231	1299.71	1300.71	1301.71	650.356	650.858	651.36	433.907	434.241	434.576	325.682	325.933	326.184
DIRQGPKEPFR	1	0.752374	0.311359	1342.72	1343.73	1344.73	671.865	672.367	672.868	448.246	448.58	448.915	336.436	336.687	336.938
IRQGPKEPFRD	1	0.752374	0.311359	1342.72	1343.73	1344.73	671.865	672.367	672.868	448.246	448.58	448.915	336.436	336.687	336.938
RQGPKEPFRDY	1	0.786829	0.33983	1392.7	1393.71	1394.71	696.855	697.356	697.858	464.905	465.24	465.574	348.931	349.182	349.433
QGPKEPFRDYV	1	0.763807	0.321877	1335.67	1336.67	1337.68	668.338	668.84	669.342	445.895	446.229	446.563	334.673	334.924	335.174
GPKEPFRDYVD	1	0.748148	0.312417	1322.64	1323.64	1324.64	661.822	662.324	662.826	441.551	441.885	442.22	331.415	331.666	331.917
PKEPFRDYVDR	1	0.80511	0.356659	1421.72	1422.72	1423.72	711.362	711.864	712.366	474.577	474.912	475.246	356.185	356.436	356.686
KEPFRDYVDRF	1	0.850393	0.394151	1471.73	1472.74	1473.74	736.37	736.872	737.373	491.249	491.584	491.918	368.689	368.94	369.19
EPFRDYVDRFY	1	0.880494	0.421874	1506.7	1507.7	1508.71	753.854	754.356	754.858	502.905	503.24	503.574	377.431	377.682	377.932
PFRDYVDRFYK	1	0.896828	0.430938	1505.75	1506.76	1507.76	753.38	753.882	754.384	502.589	502.924	503.258	377.194	377.445	377.696
FRDYVDRFYKT	1	0.886227	0.423318	1509.75	1510.75	1511.76	755.378	755.88	756.381	503.921	504.255	504.59	378.193	378.443	378.694
RDYVDRFYKTL	1	0.851999	0.394326	1475.76	1476.77	1477.77	738.386	738.887	739.389	492.593	492.927	493.262	369.696	369.947	370.198
DYVDRFYKTLR	1	0.851999	0.394326	1475.76	1476.77	1477.77	738.386	738.887	739.389	492.593	492.927	493.262	369.696	369.947	370.198
YVDRFYKTLRA	1	0.839527	0.380306	1431.77	1432.78	1433.78	716.391	716.892	717.394	477.93	478.264	478.599	358.699	358.95	359.201
VDRFYKTLRAE	1	0.795336	0.345914	1397.75	1398.76	1399.76	699.38	699.882	700.384	466.589	466.924	467.258	350.194	350.445	350.696
DRFYKTLRAEQ	1	0.799348	0.351828	1426.74	1427.75	1428.75	713.876	714.377	714.879	476.253	476.587	476.922	357.441	357.692	357.943
RFYKTLRAEQA	1	0.785906	0.3376	1382.75	1383.76	1384.76	691.881	692.382	692.884	461.589	461.924	462.258	346.444	346.695	346.946
FYKTLRAEQAS	1	0.741751	0.30543	1313.68	1314.69	1315.69	657.346	657.848	658.349	438.566	438.901	439.235	329.177	329.428	329.678
YKTLRAEQASQ	1	0.700087	0.278136	1294.67	1295.68	1296.68	647.841	648.343	648.844	432.23	432.564	432.899	324.424	324.675	324.926
KTLRAEQASQE	1	0.656997	0.250137	1260.65	1261.66	1262.66	630.831	631.332	631.834	420.89	421.224	421.559	315.919	316.17	316.421
TLRAEQASQEV	1	0.640707	0.239921	1231.63	1232.63	1233.63	616.317	616.819	617.321	411.214	411.549	411.883	308.662	308.913	309.164
LRAEQASQEVK	1	0.6667	0.255013	1258.67	1259.68	1260.68	629.841	630.343	630.844	420.23	420.564	420.899	315.424	315.675	315.926
RAEQASQEVKN	1	0.648257	0.244513	1259.63	1260.64	1261.64	630.321	630.822	631.324	420.549	420.884	421.218	315.664	315.915	316.166
AEQASQEVKNW	1	0.69634	0.276748	1289.61	1290.62	1291.62	645.31	645.811	646.313	430.542	430.877	431.211	323.158	323.409	323.66
EQASQEVKNWM	1	0.726487	0.344158	1349.62	1350.62	1351.62	675.311	675.813	676.315	450.543	450.878	451.212	338.159	338.41	338.661
EQASQEVKNWM+O1	1	0.726867	0.346439	1365.61	1366.61	1367.62	683.309	683.81	684.312	455.875	456.209	456.544	342.158	342.409	342.66
QASQEVKNWMT	1	0.716273	0.334188	1321.62	1322.62	1323.63	661.314	661.816	662.317	441.212	441.546	441.881	331.161	331.411	331.662
QASQEVKNWMT+O1	1	0.716653	0.336465	1337.62	1338.62	1339.62	669.311	669.813	670.315	446.543	446.878	447.212	335.159	335.41	335.661
ASQEVKNWMTE	1	0.711913	0.333046	1322.6	1323.61	1324.61	661.806	662.308	662.809	441.54	441.874	442.209	331.407	331.657	331.908
ASQEVKNWMTE+O1	1	0.712293	0.335321	1338.6	1339.6	1340.61	669.803	670.305	670.807	446.871	447.206	447.54	335.405	335.656	335.907
SQEVKNWMTET	1	0.724261	0.344277	1352.62	1353.62	1354.62	676.811	677.313	677.815	451.543	451.878	452.212	338.909	339.16	339.411
SQEVKNWMTET+O1	1	0.724641	0.346557	1368.61	1369.61	1370.62	684.809	685.31	685.812	456.875	457.209	457.544	342.908	343.159	343.41
QEVKNWMTETL	1	0.758528	0.366734	1378.67	1379.67	1380.67	689.837	690.339	690.841	460.227	460.562	460.896	345.422	345.673	345.924
QEVKNWMTETL+O1	1	0.758908	0.369027	1394.66	1395.67	1396.67	697.835	698.336	698.838	465.559	465.893	466.228	349.421	349.672	349.923
EVKNWMTETLL	1	0.765662	0.371422	1363.69	1364.7	1365.7	682.35	682.852	683.353	455.236	455.57	455.905	341.679	341.929	342.18
EVKNWMTETLL+O1	1	0.766042	0.373718	1379.69	1380.69	1381.69	690.347	690.849	691.351	460.567	460.902	461.236	345.677	345.928	346.179
VKNWMTETLLV	1	0.765129	0.367058	1333.72	1334.72	1335.73	667.363	667.865	668.366	445.244	445.579	445.913	334.185	334.436	334.687
VKNWMTETLLV+O1	1	0.765509	0.369354	1349.71	1350.72	1351.72	675.36	675.862	676.364	450.576	450.91	451.245	338.184	338.435	338.685
KNWMTETLLVQ	1	0.769524	0.371495	1362.71	1363.71	1364.72	681.858	682.36	682.861	454.908	455.242	455.577	341.433	341.683	341.934
KNWMTETLLVQ+O1	1	0.769904	0.373792	1378.7	1379.71	1380.71	689.855	690.357	690.859	460.239	460.574	460.908	345.431	345.682	345.933
NWMTETLLVQN	1	0.746913	0.356198	1348.66	1349.66	1350.66	674.832	675.334	675.835	450.224	450.558	450.893	337.92	338.17	338.421
NWMTETLLVQN+O1	1	0.747293	0.358487	1364.65	1365.65	1366.66	682.829	683.331	683.833	455.555	455.89	456.224	341.918	342.169	342.42
WMTETLLVQNA	1	0.731136	0.343259	1305.65	1306.65	1307.66	653.329	653.831	654.332	435.888	436.223	436.557	327.168	327.419	327.67
WMTETLLVQNA+O1	1	0.731516	0.345542	1321.65	1322.65	1323.65	661.326	661.828	662.33	441.22	441.555	441.889	331.167	331.418	331.669
MTETLLVQNAN	1	0.65213	0.290742	1233.61	1234.62	1235.62	617.311	617.812	618.314	411.876	412.211	412.545	309.159	309.41	309.661
MTETLLVQNAN+O1	1	0.65251	0.292995	1249.61	1250.61	1251.62	625.308	625.81	626.312	417.208	417.542	417.877	313.158	313.409	313.659
TETLLVQNANP	1	0.643787	0.24039	1199.63	1200.63	1201.63	600.317	600.819	601.32	400.547	400.882	401.216	300.662	300.913	301.164
ETLLVQNANPD	1	0.644687	0.242485	1213.61	1214.61	1215.61	607.307	607.808	608.31	405.207	405.541	405.876	304.157	304.408	304.659
TLLVQNANPDC	1	0.62807	0.27346	1187.57	1188.58	1189.58	594.29	594.792	595.293	396.529	396.863	397.198	297.649	297.899	298.15
LLVQNANPDCK	1	0.654596	0.2885	1214.62	1215.62	1216.63	607.814	608.315	608.817	405.545	405.879	406.214	304.41	304.661	304.912
LVQNANPDCKT	1	0.632245	0.276113	1202.58	1203.59	1204.59	601.795	602.297	602.799	401.533	401.867	402.202	301.401	301.652	301.903
VQNANPDCKTI	1	0.632245	0.276113	1202.58	1203.59	1204.59	601.795	602.297	602.799	401.533	401.867	402.202	301.401	301.652	301.903
QNANPDCKTIL	1	0.644782	0.28369	1216.6	1217.6	1218.61	608.803	609.305	609.807	406.205	406.539	406.873	304.905	305.156	305.407
NANPDCKTILK	1	0.65517	0.288724	1216.64	1217.64	1218.64	608.821	609.323	609.825	406.217	406.551	406.886	304.914	305.165	305.416
ANPDCKTILKA	1	0.640633	0.277012	1173.63	1174.63	1175.64	587.318	587.82	588.322	391.881	392.216	392.55	294.163	294.414	294.665
NPDCKTILKAL	1	0.674869	0.299054	1215.68	1216.68	1217.68	608.342	608.844	609.345	405.897	406.231	406.566	304.675	304.925	305.176
PDCKTILKALG	1	0.64713	0.279626	1158.66	1159.66	1160.66	579.831	580.333	580.835	386.89	387.224	387.559	290.419	290.67	290.921
DCKTILKALGP	1	0.64713	0.279626	1158.66	1159.66	1160.66	579.831	580.333	580.835	386.89	387.224	387.559	290.419	290.67	290.921
CKTILKALGPA	1	0.635369	0.267928	1114.67	1115.67	1116.67	557.836	558.338	558.84	372.227	372.561	372.896	279.422	279.673	279.923
KTILKALGPAA	1	0.627675	0.217859	1082.69	1083.7	1084.7	541.85	542.352	542.854	361.569	361.904	362.238	271.429	271.68	271.93
TILKALGPAAT	1	0.601389	0.203787	1055.65	1056.65	1057.65	528.327	528.828	529.33	352.553	352.888	353.222	264.667	264.918	265.169
ILKALGPAATL	1	0.624198	0.215555	1067.68	1068.69	1069.69	534.345	534.846	535.348	356.566	356.9	357.235	267.676	267.927	268.178
LKALGPAATLE	1	0.612502	0.212722	1083.64	1084.64	1085.65	542.324	542.826	543.327	361.885	362.22	362.554	271.666	271.917	272.167
KALGPAATLEE	1	0.601619	0.209679	1099.6	1100.6	1101.61	550.303	550.805	551.307	367.205	367.539	367.874	275.655	275.906	276.157
ALGPAATLEEM	1	0.593883	0.250383	1102.54	1103.55	1104.55	551.776	552.278	552.779	368.186	368.521	368.855	276.392	276.643	276.893
ALGPAATLEEM+O1	1	0.594263	0.252613	1118.54	1119.54	1120.55	559.774	560.275	560.777	373.518	373.853	374.187	280.39	280.641	280.892
LGPAATLEEMM	1	0.625338	0.315118	1162.55	1163.55	1164.55	581.778	582.279	582.781	388.188	388.522	388.857	291.393	291.643	291.894
LGPAATLEEMM+O1	1	0.625718	0.31736	1178.54	1179.55	1180.55	589.775	590.277	590.779	393.519	393.854	394.188	295.391	295.642	295.893
LGPAATLEEMM+O2	1	0.626098	0.319603	1194.54	1195.54	1196.54	597.773	598.274	598.776	398.851	399.185	399.52	299.39	299.641	299.892
GPAATLEEMMT	1	0.602222	0.302732	1150.51	1151.52	1152.52	575.76	576.261	576.763	384.175	384.51	384.844	288.383	288.634	288.885
GPAATLEEMMT+O1	1	0.602602	0.304966	1166.51	1167.51	1168.51	583.757	584.259	584.76	389.507	389.842	390.176	292.382	292.633	292.884
GPAATLEEMMT+O2	1	0.602982	0.3072	1182.5	1183.51	1184.51	591.754	592.256	592.758	394.839	395.173	395.508	296.381	296.632	296.883
PAATLEEMMTA	1	0.614792	0.31047	1164.53	1165.53	1166.53	582.767	583.269	583.771	388.847	389.182	389.516	291.887	292.138	292.389
PAATLEEMMTA+O1	1	0.615172	0.312708	1180.52	1181.53	1182.53	590.765	591.267	591.768	394.179	394.513	394.848	295.886	296.137	296.388
PAATLEEMMTA+O2	1	0.615552	0.314947	1196.52	1197.52	1198.52	598.762	599.264	599.766	399.511	399.845	400.18	299.885	300.136	300.386
AATLEEMMTAC	1	0.598981	0.345932	1170.48	1171.49	1172.49	585.746	586.247	586.749	390.833	391.167	391.502	293.376	293.627	293.878
AATLEEMMTAC+O1	1	0.599361	0.348164	1186.48	1187.48	1188.49	593.743	594.245	594.746	396.164	396.499	396.833	297.375	297.626	297.877
AATLEEMMTAC+O2	1	0.599741	0.350397	1202.47	1203.48	1204.48	601.741	602.242	602.744	401.496	401.831	402.165	301.374	301.625	301.876
ATLEEMMTACQ	1	0.625935	0.364456	1227.51	1228.51	1229.51	614.256	614.758	615.26	409.84	410.174	410.509	307.632	307.883	308.133
ATLEEMMTACQ+O1	1	0.626315	0.366699	1243.5	1244.5	1245.51	622.254	622.755	623.257	415.172	415.506	415.841	311.631	311.881	312.132
ATLEEMMTACQ+O2	1	0.626695	0.368942	1259.5	1260.5	1261.5	630.251	630.753	631.255	420.503	420.838	421.172	315.629	315.88	316.131
TLEEMMTACQG	1	0.614888	0.35755	1213.49	1214.49	1215.5	607.249	607.75	608.252	405.168	405.503	405.837	304.128	304.379	304.63
TLEEMMTACQG+O1	1	0.615268	0.359788	1229.48	1230.49	1231.49	615.246	615.748	616.249	410.5	410.834	411.169	308.127	308.377	308.628
TLEEMMTACQG+O2	1	0.615648	0.362027	1245.48	1246.48	1247.49	623.243	623.745	624.247	415.831	416.166	416.5	312.125	312.376	312.627
LEEMMTACQGV	1	0.62588	0.36243	1211.51	1212.51	1213.52	606.259	606.761	607.262	404.508	404.843	405.177	303.633	303.884	304.135
LEEMMTACQGV+O1	1	0.62626	0.364673	1227.51	1228.51	1229.51	614.256	614.758	615.26	409.84	410.174	410.509	307.632	307.883	308.133
LEEMMTACQGV+O2	1	0.62664	0.366916	1243.5	1244.5	1245.51	622.254	622.755	623.257	415.172	415.506	415.841	311.631	311.881	312.132
EEMMTACQGVG	1	0.580494	0.334878	1155.45	1156.45	1157.45	578.228	578.729	579.231	385.821	386.155	386.49	289.617	289.868	290.119
EEMMTACQGVG+O1	1	0.580874	0.337103	1171.44	1172.45	1173.45	586.225	586.727	587.228	391.152	391.487	391.821	293.616	293.867	294.118
EEMMTACQGVG+O2	1	0.581254	0.339329	1187.44	1188.44	1189.44	594.222	594.724	595.226	396.484	396.819	397.153	297.615	297.866	298.117
EMMTACQGVGG	1	0.545375	0.311088	1083.43	1084.43	1085.43	542.217	542.719	543.22	361.814	362.148	362.483	271.612	271.863	272.114
EMMTACQGVGG+O1	1	0.545755	0.3133	1099.42	1100.43	1101.43	550.214	550.716	551.218	367.145	367.48	367.814	275.611	275.862	276.113
EMMTACQGVGG+O2	1	0.546135	0.315512	1115.42	1116.42	1117.42	558.212	558.714	559.215	372.477	372.811	373.146	279.61	279.86	280.111
MMTACQGVGGP	1	0.543806	0.306849	1051.44	1052.44	1053.44	526.222	526.724	527.225	351.15	351.485	351.819	263.615	263.866	264.116
MMTACQGVGGP+O1	1	0.544186	0.30906	1067.43	1068.44	1069.44	534.22	534.721	535.223	356.482	356.817	357.151	267.613	267.864	268.115
MMTACQGVGGP+O2	1	0.544566	0.311272	1083.43	1084.43	1085.43	542.217	542.719	543.22	361.814	362.148	362.483	271.612	271.863	272.114
MTACQGVGGPG	1	0.501359	0.239964	977.418	978.421	979.425	489.213	489.714	490.216	326.477	326.812	327.146	245.11	245.361	245.612
MTACQGVGGPG+O1	1	0.501739	0.242159	993.413	994.416	995.42	497.21	497.712	498.213	331.809	332.144	332.478	249.109	249.36	249.61
TACQGVGGPGH	1	0.511717	0.199981	983.436	984.44	985.443	492.222	492.723	493.225	328.484	328.818	329.153	246.615	246.865	247.116
ACQGVGGPGHK	1	0.537888	0.211419	1010.48	1011.49	1012.49	505.745	506.247	506.749	337.499	337.834	338.168	253.376	253.627	253.878
CQGVGGPGHKA	1	0.537888	0.211419	1010.48	1011.49	1012.49	505.745	506.247	506.749	337.499	337.834	338.168	253.376	253.627	253.878
QGVGGPGHKAR	1	0.575548	0.18695	1063.58	1064.58	1065.58	532.291	532.793	533.295	355.197	355.531	355.866	266.649	266.9	267.151
GVGGPGHKARV	1	0.57205	0.182986	1034.59	1035.59	1036.59	517.796	518.298	518.8	345.533	345.868	346.202	259.402	259.653	259.903
VGGPGHKARVL	1	0.61866	0.210265	1090.65	1091.65	1092.65	545.828	546.329	546.831	364.221	364.555	364.89	273.417	273.668	273.919
PIVQNIQGQMVH	1	0.757129	0.360968	1363.72	1364.72	1365.72	682.361	682.863	683.365	455.243	455.578	455.912	341.684	341.935	342.186
PIVQNIQGQMVH+O1	1	0.757509	0.363261	1379.71	1380.71	1381.72	690.359	690.86	691.362	460.575	460.909	461.244	345.683	345.934	346.185
IVQNIQGQMVHQ	1	0.762042	0.365656	1394.72	1395.72	1396.73	697.864	698.366	698.867	465.578	465.913	466.247	349.436	349.687	349.937
IVQNIQGQMVHQ+O1	1	0.762422	0.367951	1410.72	1411.72	1412.72	705.862	706.363	706.865	470.91	471.245	471.579	353.434	353.685	353.936
VQNIQGQMVHQA	1	0.727326	0.340015	1352.67	1353.68	1354.68	676.841	677.342	677.844	451.563	451.897	452.232	338.924	339.175	339.426
VQNIQGQMVHQA+O1	1	0.727706	0.342296	1368.67	1369.67	1370.68	684.838	685.34	685.841	456.894	457.229	457.563	342.923	343.174	343.424
QNIQGQMVHQAI	1	0.737986	0.348081	1366.69	1367.69	1368.7	683.848	684.35	684.852	456.235	456.569	456.904	342.428	342.679	342.93
QNIQGQMVHQAI+O1	1	0.738366	0.350366	1382.68	1383.69	1384.69	691.846	692.348	692.849	461.566	461.901	462.235	346.427	346.677	346.928
NIQGQMVHQAIS	1	0.711761	0.329352	1325.66	1326.67	1327.67	663.335	663.837	664.339	442.559	442.894	443.228	332.171	332.422	332.673
NIQGQMVHQAIS+O1	1	0.712141	0.331627	1341.66	1342.66	1343.66	671.333	671.834	672.336	447.891	448.225	448.56	336.17	336.421	336.672
IQGQMVHQAISP	1	0.719	0.332508	1308.67	1309.68	1310.68	654.84	655.342	655.843	436.896	437.23	437.565	327.924	328.175	328.425
IQGQMVHQAISP+O1	1	0.71938	0.334786	1324.67	1325.67	1326.67	662.838	663.339	663.841	442.227	442.562	442.896	331.922	332.173	332.424
QGQMVHQAISPR	1	0.7311	0.340718	1351.69	1352.69	1353.7	676.349	676.85	677.352	451.235	451.569	451.904	338.678	338.929	339.18
QGQMVHQAISPR+O1	1	0.73148	0.343001	1367.68	1368.69	1369.69	684.346	684.848	685.349	456.566	456.901	457.235	342.677	342.928	343.178
GQMVHQAISPRT	1	0.715299	0.329783	1324.68	1325.68	1326.69	662.843	663.345	663.847	442.231	442.566	442.9	331.925	332.176	332.427
GQMVHQAISPRT+O1	1	0.715679	0.33206	1340.67	1341.68	1342.68	670.841	671.342	671.844	447.563	447.897	448.232	335.924	336.175	336.426
QMVHQAISPRTL	1	0.760724	0.363326	1380.74	1381.74	1382.75	690.874	691.376	691.878	460.919	461.253	461.588	345.941	346.192	346.443
QMVHQAISPRTL+O1	1	0.761104	0.36562	1396.74	1397.74	1398.74	698.872	699.374	699.875	466.25	466.585	466.919	349.94	350.19	350.441
MVHQAISPRTLN	1	0.750395	0.354904	1366.73	1367.73	1368.73	683.867	684.368	684.87	456.247	456.581	456.916	342.437	342.688	342.939
MVHQAISPRTLN+O1	1	0.750775	0.357194	1382.72	1383.72	1384.73	691.864	692.366	692.867	461.578	461.913	462.247	346.436	346.687	346.937
VHQAISPRTLNA	1	0.71911	0.287042	1306.72	1307.73	1308.73	653.865	654.367	654.868	436.246	436.58	436.915	327.436	327.687	327.938
HQAISPRTLNAW	1	0.790683	0.340465	1393.73	1394.74	1395.74	697.37	697.872	698.374	465.249	465.584	465.918	349.189	349.44	349.691
QAISPRTLNAWV	1	0.772196	0.326362	1355.74	1356.75	1357.75	678.375	678.877	679.378	452.586	452.92	453.255	339.691	339.942	340.193
AISPRTLNAWVK	1	0.784058	0.333136	1355.78	1356.78	1357.79	678.393	678.895	679.397	452.598	452.932	453.267	339.7	339.951	340.202
ISPRTLNAWVKV	1	0.805818	0.351019	1383.81	1384.81	1385.82	692.409	692.911	693.412	461.942	462.276	462.611	346.708	346.959	347.21
SPRTLNAWVKVV	1	0.794747	0.341599	1369.8	1370.8	1371.8	685.401	685.903	686.405	457.27	457.604	457.939	343.204	343.455	343.706
PRTLNAWVKVVE	1	0.817772	0.362838	1411.81	1412.81	1413.81	706.406	706.908	707.41	471.273	471.608	471.942	353.707	353.958	354.209
RTLNAWVKVVEE	1	0.819395	0.36693	1443.8	1444.8	1445.8	722.401	722.903	723.405	481.937	482.271	482.606	361.704	361.955	362.206
TLNAWVKVVEEK	1	0.811121	0.361515	1415.79	1416.79	1417.8	708.398	708.9	709.402	472.601	472.936	473.27	354.703	354.954	355.204
LNAWVKVVEEKA	1	0.79941	0.349726	1385.78	1386.78	1387.79	693.393	693.895	694.396	462.598	462.932	463.267	347.2	347.451	347.702
NAWVKVVEEKAF	1	0.832063	0.376781	1419.76	1420.77	1421.77	710.385	710.887	711.389	473.926	474.26	474.595	355.696	355.947	356.198
AWVKVVEEKAFS	1	0.817977	0.364723	1392.75	1393.76	1394.76	696.88	697.381	697.883	464.922	465.257	465.591	348.944	349.194	349.445
WVKVVEEKAFSP	1	0.840117	0.382832	1418.77	1419.77	1420.77	709.888	710.389	710.891	473.594	473.929	474.263	355.447	355.698	355.949
VKVVEEKAFSPE	1	0.770334	0.330861	1361.73	1362.73	1363.74	681.369	681.871	682.373	454.582	454.916	455.251	341.188	341.439	341.69
KVVEEKAFSPEV	1	0.770334	0.330861	1361.73	1362.73	1363.74	681.369	681.871	682.373	454.582	454.916	455.251	341.188	341.439	341.69
VVEEKAFSPEVI	1	0.766311	0.32782	1346.72	1347.72	1348.73	673.864	674.365	674.867	449.578	449.913	450.247	337.436	337.686	337.937
VEEKAFSPEVIP	1	0.766148	0.327891	1344.7	1345.71	1346.71	672.856	673.358	673.859	448.906	449.241	449.575	336.932	337.182	337.433
EEKAFSPEVIPM	1	0.773342	0.379356	1376.68	1377.68	1378.68	688.842	689.344	689.845	459.564	459.898	460.233	344.925	345.175	345.426
EEKAFSPEVIPM+O1	1	0.773722	0.381655	1392.67	1393.67	1394.68	696.839	697.341	697.843	464.895	465.23	465.564	348.923	349.174	349.425
EKAFSPEVIPMF	1	0.817842	0.409545	1394.7	1395.71	1396.71	697.855	698.357	698.858	465.572	465.907	466.241	349.431	349.682	349.933
EKAFSPEVIPMF+O1	1	0.818222	0.411861	1410.7	1411.7	1412.7	705.852	706.354	706.856	470.904	471.238	471.573	353.43	353.681	353.931
KAFSPEVIPMFS	1	0.795697	0.38975	1352.69	1353.7	1354.7	676.85	677.351	677.853	451.569	451.903	452.238	338.928	339.179	339.43
KAFSPEVIPMFS+O1	1	0.796077	0.392057	1368.69	1369.69	1370.69	684.847	685.349	685.85	456.9	457.235	457.569	342.927	343.178	343.429
AFSPEVIPMFSA	1	0.756228	0.359498	1295.63	1296.64	1297.64	648.321	648.822	649.324	432.55	432.884	433.218	324.664	324.915	325.166
AFSPEVIPMFSA+O1	1	0.756608	0.36179	1311.63	1312.63	1313.64	656.318	656.82	657.321	437.881	438.216	438.55	328.663	328.914	329.164
FSPEVIPMFSAL	1	0.790931	0.386077	1337.68	1338.68	1339.69	669.344	669.846	670.347	446.565	446.9	447.234	335.176	335.427	335.677
FSPEVIPMFSAL+O1	1	0.791311	0.388383	1353.68	1354.68	1355.68	677.342	677.843	678.345	451.897	452.231	452.566	339.174	339.425	339.676
SPEVIPMFSALS	1	0.723128	0.337378	1277.64	1278.65	1279.65	639.326	639.828	640.329	426.553	426.888	427.222	320.167	320.417	320.668
SPEVIPMFSALS+O1	1	0.723508	0.339658	1293.64	1294.64	1295.65	647.323	647.825	648.327	431.885	432.219	432.554	324.165	324.416	324.667
PEVIPMFSALSE	1	0.748143	0.356169	1319.66	1320.66	1321.66	660.331	660.833	661.335	440.557	440.891	441.225	330.669	330.92	331.171
PEVIPMFSALSE+O1	1	0.748523	0.358458	1335.65	1336.65	1337.66	668.329	668.83	669.332	445.888	446.223	446.557	334.668	334.919	335.17
EVIPMFSALSEG	1	0.712039	0.331296	1279.62	1280.63	1281.63	640.316	640.817	641.319	427.213	427.547	427.882	320.661	320.912	321.163
EVIPMFSALSEG+O1	1	0.712419	0.333571	1295.62	1296.62	1297.63	648.313	648.815	649.316	432.544	432.879	433.213	324.66	324.911	325.162
VIPMFSALSEGA	1	0.689038	0.311185	1221.62	1222.62	1223.63	611.313	611.815	612.316	407.878	408.212	408.547	306.16	306.411	306.662
VIPMFSALSEGA+O1	1	0.689418	0.313452	1237.61	1238.62	1239.62	619.31	619.812	620.314	413.209	413.544	413.878	310.159	310.41	310.66
IPMFSALSEGAT	1	0.677507	0.305497	1223.6	1224.6	1225.6	612.302	612.804	613.306	408.537	408.872	409.206	306.655	306.906	307.157
IPMFSALSEGAT+O1	1	0.677887	0.307759	1239.59	1240.6	1241.6	620.3	620.802	621.303	413.869	414.203	414.538	310.654	310.904	311.155
PMFSALSEGATP	1	0.665945	0.297775	1207.57	1208.57	1209.57	604.287	604.788	605.29	403.194	403.528	403.863	302.647	302.898	303.149
PMFSALSEGATP+O1	1	0.666325	0.300033	1223.56	1224.56	1225.57	612.284	612.786	613.288	408.525	408.86	409.194	306.646	306.897	307.147
MFSALSEGATPQ	1	0.671072	0.303004	1238.57	1239.58	1240.58	619.79	620.291	620.793	413.529	413.863	414.198	310.398	310.649	310.9
MFSALSEGATPQ+O1	1	0.671452	0.305264	1254.57	1255.57	1256.57	627.787	628.289	628.791	418.861	419.195	419.529	314.397	314.648	314.899
FSALSEGATPQD	1	0.65156	0.249029	1222.56	1223.56	1224.57	611.783	612.285	612.786	408.191	408.526	408.86	306.395	306.646	306.897
SALSEGATPQDL	1	0.617407	0.227791	1188.57	1189.58	1190.58	594.791	595.292	595.794	396.863	397.197	397.532	297.899	298.15	298.401
ALSEGATPQDLN	1	0.632909	0.237449	1215.59	1216.59	1217.59	608.296	608.798	609.3	405.867	406.201	406.535	304.652	304.903	305.153
LSEGATPQDLNT	1	0.644553	0.246744	1245.6	1246.6	1247.6	623.302	623.803	624.305	415.87	416.205	416.539	312.154	312.405	312.656
SEGATPQDLNTM	1	0.64207	0.290004	1263.55	1264.56	1265.56	632.28	632.781	633.283	421.856	422.19	422.524	316.643	316.894	317.145
SEGATPQDLNTM+O1	1	0.64245	0.292253	1279.55	1280.55	1281.55	640.277	640.779	641.281	427.187	427.522	427.856	320.642	320.893	321.144
EGATPQDLNTML	1	0.676646	0.310265	1289.6	1290.61	1291.61	645.306	645.807	646.309	430.54	430.874	431.208	323.157	323.407	323.658
EGATPQDLNTML+O1	1	0.677026	0.312527	1305.6	1306.6	1307.61	653.303	653.805	654.307	435.871	436.206	436.54	327.155	327.406	327.657
GATPQDLNTMLN	1	0.667536	0.302302	1274.6	1275.61	1276.61	637.806	638.308	638.809	425.54	425.874	426.209	319.407	319.657	319.908
GATPQDLNTMLN+O1	1	0.667916	0.304561	1290.6	1291.6	1292.61	645.803	646.305	646.807	430.871	431.206	431.54	323.405	323.656	323.907
ATPQDLNTMLNT	1	0.690039	0.320412	1318.63	1319.63	1320.64	659.819	660.321	660.822	440.215	440.55	440.884	330.413	330.664	330.915
ATPQDLNTMLNT+O1	1	0.690419	0.322679	1334.63	1335.63	1336.63	667.816	668.318	668.82	445.547	445.881	446.216	334.412	334.663	334.914
TPQDLNTMLNTV	1	0.714131	0.336766	1346.66	1347.67	1348.67	673.835	674.336	674.838	449.559	449.893	450.228	337.421	337.672	337.923
TPQDLNTMLNTV+O1	1	0.714511	0.339042	1362.66	1363.66	1364.66	681.832	682.334	682.835	454.891	455.225	455.559	341.42	341.671	341.921
PQDLNTMLNTVG	1	0.689709	0.318096	1302.64	1303.64	1304.64	651.822	652.323	652.825	434.883	435.218	435.552	326.414	326.665	326.916
PQDLNTMLNTVG+O1	1	0.690089	0.320363	1318.63	1319.63	1320.64	659.819	660.321	660.822	440.215	440.55	440.884	330.413	330.664	330.915
QDLNTMLNTVGG	1	0.656396	0.295046	1262.6	1263.61	1264.61	631.806	632.308	632.809	421.54	421.874	422.209	316.407	316.657	316.908
QDLNTMLNTVGG+O1	1	0.656776	0.2973	1278.6	1279.6	1280.61	639.803	640.305	640.807	426.871	427.206	427.54	320.405	320.656	320.907
DLNTMLNTVGGH	1	0.670907	0.30255	1271.6	1272.61	1273.61	636.306	636.808	637.309	424.54	424.874	425.209	318.657	318.908	319.158
DLNTMLNTVGGH+O1	1	0.671287	0.30481	1287.6	1288.6	1289.61	644.304	644.805	645.307	429.871	430.206	430.54	322.655	322.906	323.157
LNTMLNTVGGHQ	1	0.685694	0.310553	1284.64	1285.64	1286.64	642.822	643.324	643.825	428.884	429.218	429.553	321.915	322.165	322.416
LNTMLNTVGGHQ+O1	1	0.686074	0.312818	1300.63	1301.63	1302.64	650.819	651.321	651.823	434.215	434.55	434.884	325.913	326.164	326.415
NTMLNTVGGHQA	1	0.651819	0.288193	1242.59	1243.59	1244.6	621.798	622.3	622.802	414.868	415.202	415.537	311.403	311.654	311.905
NTMLNTVGGHQA+O1	1	0.652199	0.290446	1258.58	1259.59	1260.59	629.796	630.298	630.799	420.2	420.534	420.869	315.402	315.652	315.903
TMLNTVGGHQAA	1	0.635809	0.276194	1199.58	1200.59	1201.59	600.296	600.797	601.299	400.533	400.867	401.202	300.651	300.902	301.153
TMLNTVGGHQAA+O1	1	0.636189	0.27844	1215.58	1216.58	1217.59	608.293	608.795	609.296	405.864	406.199	406.533	304.65	304.901	305.152
MLNTVGGHQAAM	1	0.654215	0.331305	1229.58	1230.58	1231.58	615.292	615.794	616.295	410.53	410.865	411.199	308.15	308.4	308.651
MLNTVGGHQAAM+O1	1	0.654595	0.333558	1245.57	1246.57	1247.58	623.289	623.791	624.293	415.862	416.196	416.531	312.148	312.399	312.65
MLNTVGGHQAAM+O2	1	0.654975	0.335812	1261.57	1262.57	1263.57	631.287	631.788	632.29	421.194	421.528	421.863	316.147	316.398	316.649
LNTVGGHQAAMQ	1	0.650146	0.285603	1226.59	1227.6	1228.6	613.801	614.303	614.804	409.536	409.871	410.205	307.404	307.655	307.906
LNTVGGHQAAMQ+O1	1	0.650526	0.287855	1242.59	1243.59	1244.6	621.798	622.3	622.802	414.868	415.202	415.537	311.403	311.654	311.905
NTVGGHQAAMQM	1	0.647151	0.328908	1244.55	1245.55	1246.56	622.779	623.281	623.783	415.522	415.856	416.191	311.893	312.144	312.395
NTVGGHQAAMQM+O1	1	0.647531	0.331159	1260.55	1261.55	1262.55	630.777	631.278	631.78	420.854	421.188	421.522	315.892	316.143	316.394
NTVGGHQAAMQM+O2	1	0.647911	0.33341	1276.54	1277.54	1278.55	638.774	639.276	639.777	426.185	426.52	426.854	319.891	320.142	320.392
TVGGHQAAMQML	1	0.665779	0.338987	1243.59	1244.6	1245.6	622.3	622.801	623.303	415.202	415.537	415.871	311.654	311.904	312.155
TVGGHQAAMQML+O1	1	0.666159	0.341245	1259.59	1260.59	1261.59	630.297	630.799	631.301	420.534	420.868	421.203	315.652	315.903	316.154
TVGGHQAAMQML+O2	1	0.666539	0.343503	1275.58	1276.59	1277.59	638.295	638.796	639.298	425.866	426.2	426.534	319.651	319.902	320.153
VGGHQAAMQMLK	1	0.693126	0.354702	1270.64	1271.64	1272.65	635.823	636.325	636.827	424.218	424.552	424.887	318.415	318.666	318.917
VGGHQAAMQMLK+O1	1	0.693506	0.35697	1286.63	1287.64	1288.64	643.821	644.323	644.824	429.55	429.884	430.219	322.414	322.665	322.916
VGGHQAAMQMLK+O2	1	0.693886	0.359238	1302.63	1303.63	1304.64	651.818	652.32	652.822	434.881	435.216	435.55	326.413	326.664	326.914
GGHQAAMQMLKE	1	0.693406	0.359078	1300.61	1301.62	1302.62	650.81	651.312	651.814	434.209	434.544	434.878	325.909	326.16	326.411
GGHQAAMQMLKE+O1	1	0.693786	0.361346	1316.61	1317.61	1318.62	658.808	659.31	659.811	439.541	439.875	440.21	329.908	330.158	330.409
GGHQAAMQMLKE+O2	1	0.694166	0.363615	1332.6	1333.61	1334.61	666.805	667.307	667.809	444.873	445.207	445.542	333.906	334.157	334.408
GHQAAMQMLKET	1	0.716182	0.377467	1344.64	1345.64	1346.65	672.824	673.325	673.827	448.885	449.219	449.554	336.915	337.166	337.417
GHQAAMQMLKET+O1	1	0.716562	0.379744	1360.63	1361.64	1362.64	680.821	681.323	681.824	454.216	454.551	454.885	340.914	341.165	341.416
GHQAAMQMLKET+O2	1	0.716942	0.382021	1376.63	1377.63	1378.64	688.818	689.32	689.822	459.548	459.883	460.217	344.913	345.164	345.415
HQAAMQMLKETI	1	0.76164	0.41131	1400.7	1401.71	1402.71	700.855	701.357	701.858	467.572	467.907	468.241	350.931	351.182	351.433
HQAAMQMLKETI+O1	1	0.76202	0.413604	1416.7	1417.7	1418.7	708.852	709.354	709.856	472.904	473.238	473.573	354.93	355.181	355.431
HQAAMQMLKETI+O2	1	0.7624	0.415899	1432.69	1433.7	1434.7	716.85	717.351	717.853	478.236	478.57	478.905	358.929	359.179	359.43
QAAMQMLKETIN	1	0.737147	0.394212	1377.69	1378.69	1379.69	689.347	689.849	690.35	459.9	460.235	460.569	345.177	345.428	345.679
QAAMQMLKETIN+O1	1	0.737527	0.396497	1393.68	1394.68	1395.69	697.344	697.846	698.348	465.232	465.566	465.901	349.176	349.427	349.677
QAAMQMLKETIN+O2	1	0.737907	0.398782	1409.68	1410.68	1411.68	705.342	705.843	706.345	470.564	470.898	471.233	353.175	353.425	353.676
AAMQMLKETINE	1	0.733581	0.39455	1378.67	1379.67	1380.68	689.839	690.341	690.842	460.228	460.563	460.897	345.423	345.674	345.925
AAMQMLKETINE+O1	1	0.733961	0.396834	1394.67	1395.67	1396.67	697.836	698.338	698.84	465.56	465.894	466.229	349.422	349.673	349.923
AAMQMLKETINE+O2	1	0.734341	0.399118	1410.66	1411.66	1412.67	705.834	706.335	706.837	470.892	471.226	471.561	353.421	353.671	353.922
AMQMLKETINEE	1	0.757214	0.414595	1436.68	1437.68	1438.68	718.842	719.343	719.845	479.564	479.898	480.232	359.924	360.175	360.426
AMQMLKETINEE+O1	1	0.757594	0.416888	1452.67	1453.67	1454.68	726.839	727.341	727.842	484.895	485.23	485.564	363.923	364.174	364.425
AMQMLKETINEE+O2	1	0.757974	0.419181	1468.67	1469.67	1470.67	734.837	735.338	735.84	490.227	490.561	490.896	367.922	368.173	368.424
MQMLKETINEEA	1	0.757214	0.414595	1436.68	1437.68	1438.68	718.842	719.343	719.845	479.564	479.898	480.232	359.924	360.175	360.426
MQMLKETINEEA+O1	1	0.757594	0.416888	1452.67	1453.67	1454.68	726.839	727.341	727.842	484.895	485.23	485.564	363.923	364.174	364.425
MQMLKETINEEA+O2	1	0.757974	0.419181	1468.67	1469.67	1470.67	734.837	735.338	735.84	490.227	490.561	490.896	367.922	368.173	368.424
QMLKETINEEAA	1	0.726031	0.347242	1376.67	1377.68	1378.68	688.84	689.342	689.843	459.562	459.897	460.231	344.924	345.174	345.425
QMLKETINEEAA+O1	1	0.726411	0.349523	1392.67	1393.67	1394.67	696.837	697.339	697.841	464.894	465.228	465.563	348.922	349.173	349.424
MLKETINEEAAE	1	0.72254	0.346158	1377.66	1378.66	1379.66	689.332	689.834	690.335	459.89	460.225	460.559	345.17	345.42	345.671
MLKETINEEAAE+O1	1	0.72292	0.348437	1393.65	1394.65	1395.66	697.329	697.831	698.333	465.222	465.556	465.891	349.168	349.419	349.67
LKETINEEAAEW	1	0.785936	0.349112	1432.7	1433.7	1434.7	716.851	717.353	717.855	478.237	478.571	478.906	358.929	359.18	359.431
KETINEEAAEWD	1	0.762975	0.335694	1434.64	1435.64	1436.65	717.823	718.324	718.826	478.884	479.219	479.553	359.415	359.666	359.917
ETINEEAAEWDR	1	0.770539	0.341096	1462.64	1463.65	1464.65	731.826	732.328	732.829	488.22	488.554	488.889	366.417	366.667	366.918
TINEEAAEWDRV	1	0.770083	0.336752	1432.67	1433.67	1434.68	716.839	717.34	717.842	478.228	478.563	478.897	358.923	359.174	359.425
INEEAAEWDRVH	1	0.798059	0.357308	1468.68	1469.68	1470.69	734.844	735.346	735.848	490.232	490.566	490.901	367.926	368.177	368.428
NEEAAEWDRVHP	1	0.787663	0.348655	1452.65	1453.65	1454.66	726.829	727.33	727.832	484.888	485.223	485.557	363.918	364.169	364.42
EEAAEWDRVHPV	1	0.795125	0.352276	1437.68	1438.68	1439.68	719.341	719.843	720.345	479.897	480.231	480.566	360.174	360.425	360.676
EAAEWDRVHPVH	1	0.813075	0.362433	1445.69	1446.7	1447.7	723.35	723.851	724.353	482.569	482.903	483.238	362.178	362.429	362.68
AAEWDRVHPVHA	1	0.789196	0.339673	1387.69	1388.69	1389.69	694.347	694.849	695.35	463.234	463.568	463.903	347.677	347.928	348.179
AEWDRVHPVHAG	1	0.778999	0.330715	1373.67	1374.67	1375.68	687.339	687.841	688.342	458.562	458.896	459.231	344.173	344.424	344.675
EWDRVHPVHAGP	1	0.800236	0.348175	1399.69	1400.69	1401.69	700.347	700.849	701.35	467.234	467.568	467.903	350.677	350.928	351.179
WDRVHPVHAGPI	1	0.811114	0.354009	1383.73	1384.73	1385.73	692.368	692.869	693.371	461.914	462.249	462.583	346.687	346.938	347.189
DRVHPVHAGPIA	1	0.717122	0.28152	1268.69	1269.69	1270.69	634.847	635.348	635.85	423.567	423.901	424.236	317.927	318.178	318.429
RVHPVHAGPIAP	1	0.72884	0.285546	1250.71	1251.72	1252.72	625.859	626.361	626.863	417.575	417.91	418.244	313.433	313.684	313.935
VHPVHAGPIAPG	1	0.670767	0.245872	1151.63	1152.64	1153.64	576.32	576.821	577.323	384.549	384.883	385.218	288.663	288.914	289.165
HPVHAGPIAPGQ	1	0.675215	0.250486	1180.62	1181.63	1182.63	590.815	591.316	591.818	394.212	394.547	394.881	295.911	296.162	296.413
PVHAGPIAPGQM	1	0.664807	0.288781	1174.6	1175.61	1176.61	587.806	588.307	588.809	392.206	392.541	392.875	294.406	294.657	294.908
PVHAGPIAPGQM+O1	1	0.665187	0.291039	1190.6	1191.6	1192.61	595.803	596.305	596.806	397.538	397.872	398.207	298.405	298.656	298.907
VHAGPIAPGQMR	1	0.688109	0.304007	1233.65	1234.66	1235.66	617.33	617.831	618.333	411.889	412.223	412.558	309.168	309.419	309.67
VHAGPIAPGQMR+O1	1	0.688489	0.306273	1249.65	1250.65	1251.65	625.327	625.829	626.33	417.221	417.555	417.889	313.167	313.418	313.669
HAGPIAPGQMRE	1	0.68852	0.308341	1263.63	1264.63	1265.63	632.317	632.818	633.32	421.88	422.215	422.549	316.662	316.913	317.164
HAGPIAPGQMRE+O1	1	0.6889	0.310608	1279.62	1280.62	1281.63	640.314	640.816	641.318	427.212	427.546	427.881	320.661	320.912	321.162
AGPIAPGQMREP	1	0.669082	0.295857	1223.62	1224.62	1225.63	612.314	612.815	613.317	408.545	408.879	409.214	306.66	306.911	307.162
AGPIAPGQMREP+O1	1	0.669462	0.298116	1239.62	1240.62	1241.62	620.311	620.813	621.315	413.877	414.211	414.545	310.659	310.91	311.161
GPIAPGQMREPR	1	0.714939	0.327568	1308.68	1309.69	1310.69	654.846	655.347	655.849	436.9	437.234	437.568	327.926	328.177	328.428
GPIAPGQMREPR+O1	1	0.715319	0.329845	1324.68	1325.68	1326.69	662.843	663.345	663.847	442.231	442.566	442.9	331.925	332.176	332.427
PIAPGQMREPRG	1	0.714939	0.327568	1308.68	1309.69	1310.69	654.846	655.347	655.849	436.9	437.234	437.568	327.926	328.177	328.428
PIAPGQMREPRG+O1	1	0.715319	0.329845	1324.68	1325.68	1326.69	662.843	663.345	663.847	442.231	442.566	442.9	331.925	332.176	332.427
IAPGQMREPRGS	1	0.692314	0.31372	1298.66	1299.67	1300.67	649.835	650.337	650.839	433.559	433.894	434.228	325.421	325.672	325.923
IAPGQMREPRGS+O1	1	0.692694	0.315988	1314.66	1315.66	1316.67	657.833	658.334	658.836	438.891	439.225	439.56	329.42	329.671	329.922
APGQMREPRGSD	1	0.670342	0.302238	1300.61	1301.61	1302.61	650.807	651.308	651.81	434.207	434.541	434.876	325.907	326.158	326.409
APGQMREPRGSD+O1	1	0.670722	0.304498	1316.6	1317.6	1318.61	658.804	659.306	659.808	439.539	439.873	440.207	329.906	330.157	330.407
PGQMREPRGSDI	1	0.704492	0.326174	1342.65	1343.66	1344.66	671.83	672.332	672.834	448.223	448.557	448.891	336.419	336.67	336.92
PGQMREPRGSDI+O1	1	0.704872	0.328447	1358.65	1359.65	1360.65	679.828	680.329	680.831	453.554	453.889	454.223	340.417	340.668	340.919
GQMREPRGSDIA	1	0.682726	0.310761	1316.64	1317.64	1318.64	658.822	659.324	659.826	439.551	439.885	440.22	329.915	330.166	330.417
GQMREPRGSDIA+O1	1	0.683106	0.313025	1332.63	1333.64	1334.64	666.82	667.322	667.823	444.882	445.217	445.551	333.914	334.164	334.415
QMREPRGSDIAG	1	0.682726	0.310761	1316.64	1317.64	1318.64	658.822	659.324	659.826	439.551	439.885	440.22	329.915	330.166	330.417
QMREPRGSDIAG+O1	1	0.683106	0.313025	1332.63	1333.64	1334.64	666.82	667.322	667.823	444.882	445.217	445.551	333.914	334.164	334.415
MREPRGSDIAGT	1	0.668187	0.300648	1289.63	1290.63	1291.63	645.317	645.819	646.32	430.547	430.882	431.216	323.162	323.413	323.664
MREPRGSDIAGT+O1	1	0.668567	0.302907	1305.62	1306.62	1307.63	653.314	653.816	654.318	435.879	436.213	436.548	327.161	327.412	327.663
REPRGSDIAGTT	1	0.648257	0.244513	1259.63	1260.64	1261.64	630.321	630.822	631.324	420.549	420.884	421.218	315.664	315.915	316.166
EPRGSDIAGTTS	1	0.602316	0.218563	1190.56	1191.57	1192.57	595.786	596.288	596.789	397.526	397.861	398.195	298.397	298.647	298.898
PRGSDIAGTTST	1	0.59102	0.209984	1162.57	1163.57	1164.58	581.789	582.29	582.792	388.195	388.529	388.864	291.398	291.649	291.9
RGSDIAGTTSTL	1	0.603085	0.216913	1178.6	1179.6	1180.61	589.804	590.306	590.808	393.539	393.873	394.207	295.406	295.657	295.907
GSDIAGTTSTLQ	1	0.58384	0.207585	1150.56	1151.56	1152.57	575.783	576.285	576.786	384.191	384.526	384.86	288.395	288.646	288.897
SDIAGTTSTLQE	1	0.61862	0.232547	1222.58	1223.58	1224.59	611.794	612.295	612.797	408.198	408.533	408.867	306.4	306.651	306.902
DIAGTTSTLQEQ	1	0.645866	0.249008	1263.61	1264.61	1265.61	632.307	632.808	633.31	421.874	422.208	422.543	316.657	316.908	317.159
IAGTTSTLQEQI	1	0.668228	0.260163	1261.66	1262.67	1263.67	631.335	631.837	632.339	421.226	421.56	421.895	316.171	316.422	316.673
AGTTSTLQEQIG	1	0.621664	0.230352	1205.6	1206.6	1207.61	603.304	603.806	604.307	402.538	402.873	403.207	302.156	302.407	302.657
GTTSTLQEQIGW	1	0.715696	0.293085	1320.64	1321.65	1322.65	660.825	661.327	661.829	440.886	441.22	441.555	330.916	331.167	331.418
TTSTLQEQIGWM	1	0.759285	0.36973	1394.66	1395.67	1396.67	697.835	698.336	698.838	465.559	465.893	466.228	349.421	349.672	349.923
TTSTLQEQIGWM+O1	1	0.759665	0.372023	1410.66	1411.66	1412.66	705.832	706.334	706.835	470.891	471.225	471.559	353.42	353.671	353.921
TSTLQEQIGWMT	1	0.759285	0.36973	1394.66	1395.67	1396.67	697.835	698.336	698.838	465.559	465.893	466.228	349.421	349.672	349.923
TSTLQEQIGWMT+O1	1	0.759665	0.372023	1410.66	1411.66	1412.66	705.832	706.334	706.835	470.891	471.225	471.559	353.42	353.671	353.921
STLQEQIGWMTN	1	0.762732	0.372414	1407.66	1408.66	1409.66	704.332	704.834	705.336	469.891	470.225	470.56	352.67	352.921	353.171
STLQEQIGWMTN+O1	1	0.763112	0.374709	1423.65	1424.66	1425.66	712.33	712.831	713.333	475.222	475.557	475.891	356.669	356.919	357.17
TLQEQIGWMTNN	1	0.777996	0.383471	1434.67	1435.67	1436.67	717.838	718.339	718.841	478.894	479.229	479.563	359.423	359.673	359.924
TLQEQIGWMTNN+O1	1	0.778376	0.385772	1450.66	1451.67	1452.67	725.835	726.337	726.839	484.226	484.56	484.895	363.421	363.672	363.923
LQEQIGWMTNNP	1	0.788607	0.389953	1430.67	1431.68	1432.68	715.84	716.342	716.844	477.563	477.897	478.232	358.424	358.675	358.925
LQEQIGWMTNNP+O1	1	0.788987	0.392258	1446.67	1447.67	1448.67	723.838	724.339	724.841	482.894	483.229	483.563	362.423	362.673	362.924
QEQIGWMTNNPP	1	0.775705	0.380374	1414.64	1415.65	1416.65	707.825	708.326	708.828	472.219	472.553	472.888	354.416	354.667	354.918
QEQIGWMTNNPP+O1	1	0.776085	0.382674	1430.64	1431.64	1432.64	715.822	716.324	716.825	477.55	477.885	478.219	358.415	358.666	358.916
EQIGWMTNNPPI	1	0.784648	0.385105	1399.67	1400.67	1401.67	700.337	700.839	701.341	467.227	467.562	467.896	350.672	350.923	351.174
EQIGWMTNNPPI+O1	1	0.785028	0.387408	1415.66	1416.67	1417.67	708.335	708.837	709.338	472.559	472.893	473.228	354.671	354.922	355.173
QIGWMTNNPPIP	1	0.782582	0.379776	1367.68	1368.68	1369.68	684.342	684.844	685.346	456.564	456.899	457.233	342.675	342.926	343.177
QIGWMTNNPPIP+O1	1	0.782962	0.382078	1383.67	1384.68	1385.68	692.34	692.842	693.343	461.896	462.23	462.565	346.674	346.924	347.175
IGWMTNNPPIPV	1	0.779453	0.375152	1338.69	1339.69	1340.69	669.847	670.349	670.851	446.901	447.235	447.57	335.427	335.678	335.929
IGWMTNNPPIPV+O1	1	0.779833	0.377453	1354.68	1355.69	1356.69	677.845	678.347	678.848	452.232	452.567	452.901	339.426	339.677	339.928
GWMTNNPPIPVG	1	0.734552	0.340675	1282.62	1283.63	1284.63	641.816	642.318	642.819	428.213	428.548	428.882	321.412	321.663	321.913
GWMTNNPPIPVG+O1	1	0.734932	0.342959	1298.62	1299.62	1300.63	649.814	650.315	650.817	433.545	433.879	434.214	325.41	325.661	325.912
WMTNNPPIPVGE	1	0.769608	0.370498	1354.65	1355.65	1356.65	677.827	678.328	678.83	452.22	452.555	452.889	339.417	339.668	339.919
WMTNNPPIPVGE+O1	1	0.769988	0.372795	1370.64	1371.64	1372.65	685.824	686.326	686.827	457.552	457.886	458.221	343.416	343.667	343.917
MTNNPPIPVGEI	1	0.70798	0.326625	1281.65	1282.65	1283.66	641.329	641.831	642.332	427.888	428.223	428.557	321.168	321.419	321.67
MTNNPPIPVGEI+O1	1	0.70836	0.328899	1297.65	1298.65	1299.65	649.326	649.828	650.33	433.22	433.555	433.889	325.167	325.418	325.669
TNNPPIPVGEIY	1	0.74581	0.310494	1313.67	1314.68	1315.68	657.34	657.842	658.344	438.563	438.897	439.232	329.174	329.425	329.676
NNPPIPVGEIYK	1	0.772711	0.328914	1340.72	1341.72	1342.73	670.864	671.366	671.867	447.578	447.913	448.247	335.936	336.187	336.437
NPPIPVGEIYKR	1	0.802427	0.349782	1382.78	1383.78	1384.79	691.893	692.395	692.897	461.598	461.932	462.267	346.45	346.701	346.952
PPIPVGEIYKRW	1	0.88182	0.414482	1454.82	1455.82	1456.82	727.911	728.413	728.915	485.61	485.944	486.279	364.459	364.71	364.961
PIPVGEIYKRWI	1	0.892519	0.425039	1470.85	1471.85	1472.85	735.927	736.429	736.93	490.954	491.288	491.623	368.467	368.718	368.969
IPVGEIYKRWII	1	0.904649	0.435437	1486.88	1487.88	1488.88	743.943	744.444	744.946	496.298	496.632	496.966	372.475	372.726	372.977
PVGEIYKRWIIL	1	0.904649	0.435437	1486.88	1487.88	1488.88	743.943	744.444	744.946	496.298	496.632	496.966	372.475	372.726	372.977
VGEIYKRWIILG	1	0.87064	0.404675	1446.85	1447.85	1448.85	723.927	724.429	724.93	482.954	483.288	483.623	362.467	362.718	362.969
GEIYKRWIILGL	1	0.881842	0.415458	1460.86	1461.87	1462.87	730.935	731.437	731.938	487.626	487.96	488.295	365.971	366.222	366.473
EIYKRWIILGLN	1	0.909891	0.441015	1517.88	1518.89	1519.89	759.446	759.947	760.449	506.633	506.967	507.302	380.226	380.477	380.728
IYKRWIILGLNK	1	0.924549	0.451542	1516.94	1517.94	1518.94	758.972	759.473	759.975	506.317	506.651	506.986	379.99	380.24	380.491
YKRWIILGLNKI	1	0.924549	0.451542	1516.94	1517.94	1518.94	758.972	759.473	759.975	506.317	506.651	506.986	379.99	380.24	380.491
KRWIILGLNKIV	1	0.879155	0.408069	1452.94	1453.94	1454.95	726.974	727.476	727.978	484.985	485.32	485.654	363.991	364.242	364.492
RWIILGLNKIVR	1	0.885673	0.414333	1480.95	1481.95	1482.95	740.977	741.479	741.981	494.321	494.655	494.99	370.992	371.243	371.494
WIILGLNKIVRM	1	0.872343	0.446905	1455.89	1456.89	1457.89	728.447	728.949	729.45	485.967	486.302	486.636	364.727	364.978	365.229
WIILGLNKIVRM+O1	1	0.872723	0.449242	1471.88	1472.89	1473.89	736.445	736.946	737.448	491.299	491.633	491.968	368.726	368.977	369.228
IILGLNKIVRMY	1	0.84473	0.427091	1432.87	1433.87	1434.88	716.939	717.441	717.942	478.295	478.63	478.964	358.973	359.224	359.475
IILGLNKIVRMY+O1	1	0.84511	0.429417	1448.87	1449.87	1450.87	724.937	725.438	725.94	483.627	483.961	484.296	362.972	363.223	363.474
ILGLNKIVRMYS	1	0.810958	0.40076	1406.82	1407.82	1408.83	703.913	704.415	704.916	469.611	469.946	470.28	352.46	352.711	352.962
ILGLNKIVRMYS+O1	1	0.811338	0.403073	1422.81	1423.82	1424.82	711.911	712.412	712.914	474.943	475.277	475.612	356.459	356.71	356.961
LGLNKIVRMYSP	1	0.799104	0.390627	1390.79	1391.79	1392.79	695.897	696.399	696.901	464.267	464.602	464.936	348.452	348.703	348.954
LGLNKIVRMYSP+O1	1	0.799484	0.392936	1406.78	1407.79	1408.79	703.895	704.397	704.898	469.599	469.933	470.268	352.451	352.702	352.953
GLNKIVRMYSPT	1	0.777605	0.374924	1378.75	1379.75	1380.76	689.879	690.381	690.883	460.255	460.59	460.924	345.443	345.694	345.945
GLNKIVRMYSPT+O1	1	0.777985	0.377224	1394.75	1395.75	1396.75	697.877	698.378	698.88	465.587	465.921	466.256	349.442	349.693	349.944
LNKIVRMYSPTS	1	0.78828	0.386254	1408.76	1409.77	1410.77	704.884	705.386	705.888	470.259	470.593	470.928	352.946	353.197	353.448
LNKIVRMYSPTS+O1	1	0.78866	0.388559	1424.76	1425.76	1426.76	712.882	713.384	713.885	475.59	475.925	476.259	356.945	357.195	357.446
NKIVRMYSPTSI	1	0.78828	0.386254	1408.76	1409.77	1410.77	704.884	705.386	705.888	470.259	470.593	470.928	352.946	353.197	353.448
NKIVRMYSPTSI+O1	1	0.78866	0.388559	1424.76	1425.76	1426.76	712.882	713.384	713.885	475.59	475.925	476.259	356.945	357.195	357.446
KIVRMYSPTSIL	1	0.808176	0.399461	1407.8	1408.81	1409.81	704.405	704.907	705.408	469.939	470.274	470.608	352.706	352.957	353.208
KIVRMYSPTSIL+O1	1	0.808556	0.401773	1423.8	1424.8	1425.8	712.403	712.904	713.406	475.271	475.605	475.94	356.705	356.956	357.207
IVRMYSPTSILD	1	0.782033	0.383233	1394.73	1395.74	1396.74	697.871	698.373	698.874	465.583	465.918	466.252	349.439	349.69	349.941
IVRMYSPTSILD+O1	1	0.782413	0.385535	1410.73	1411.73	1412.74	705.869	706.37	706.872	470.915	471.249	471.584	353.438	353.689	353.94
VRMYSPTSILDI	1	0.782033	0.383233	1394.73	1395.74	1396.74	697.871	698.373	698.874	465.583	465.918	466.252	349.439	349.69	349.941
VRMYSPTSILDI+O1	1	0.782413	0.385535	1410.73	1411.73	1412.74	705.869	706.37	706.872	470.915	471.249	471.584	353.438	353.689	353.94
RMYSPTSILDIR	1	0.80421	0.400472	1451.77	1452.77	1453.77	726.387	726.889	727.391	484.594	484.928	485.263	363.697	363.948	364.199
RMYSPTSILDIR+O1	1	0.80459	0.402783	1467.76	1468.77	1469.77	734.385	734.887	735.388	489.926	490.26	490.595	367.696	367.947	368.198
MYSPTSILDIRQ	1	0.78531	0.387183	1423.72	1424.73	1425.73	712.366	712.868	713.369	475.247	475.581	475.915	356.687	356.938	357.188
MYSPTSILDIRQ+O1	1	0.78569	0.389486	1439.72	1440.72	1441.73	720.364	720.865	721.367	480.578	480.913	481.247	360.685	360.936	361.187
YSPTSILDIRQG	1	0.743199	0.310023	1349.71	1350.71	1351.71	675.357	675.858	676.36	450.574	450.908	451.242	338.182	338.433	338.684
SPTSILDIRQGP	1	0.697334	0.27586	1283.7	1284.7	1285.7	642.351	642.853	643.355	428.57	428.904	429.239	321.679	321.93	322.181
PTSILDIRQGPK	1	0.735722	0.301048	1324.76	1325.76	1326.77	662.883	663.384	663.886	442.258	442.592	442.927	331.945	332.196	332.447
TSILDIRQGPKE	1	0.736282	0.305479	1356.75	1357.75	1358.75	678.878	679.379	679.881	452.921	453.255	453.59	339.942	340.193	340.444
SILDIRQGPKEP	1	0.747259	0.311484	1352.75	1353.76	1354.76	676.88	677.382	677.884	451.589	451.924	452.258	338.944	339.195	339.445
ILDIRQGPKEPF	1	0.814171	0.362094	1412.79	1413.79	1414.8	706.898	707.4	707.902	471.601	471.936	472.27	353.953	354.204	354.455
LDIRQGPKEPFR	1	0.825169	0.37121	1455.81	1456.81	1457.81	728.407	728.909	729.41	485.94	486.275	486.609	364.707	364.958	365.209
DIRQGPKEPFRD	1	0.802665	0.356435	1457.75	1458.75	1459.76	729.378	729.88	730.382	486.588	486.922	487.257	365.193	365.444	365.695
IRQGPKEPFRDY	1	0.859827	0.401425	1505.79	1506.79	1507.79	753.397	753.898	754.4	502.6	502.935	503.269	377.202	377.453	377.704
RQGPKEPFRDYV	1	0.84848	0.39116	1491.77	1492.77	1493.78	746.389	746.89	747.392	497.928	498.263	498.597	373.698	373.949	374.2
QGPKEPFRDYVD	1	0.814701	0.368026	1450.7	1451.7	1452.7	725.852	726.353	726.855	484.237	484.571	484.906	363.429	363.68	363.931
GPKEPFRDYVDR	1	0.832648	0.38066	1478.74	1479.74	1480.75	739.873	740.375	740.876	493.584	493.919	494.253	370.44	370.691	370.942
PKEPFRDYVDRF	1	0.912061	0.450159	1568.79	1569.79	1570.79	784.896	785.398	785.9	523.6	523.935	524.269	392.952	393.203	393.454
KEPFRDYVDRFY	1	0.958417	0.494041	1634.8	1635.8	1636.8	817.902	818.403	818.905	545.604	545.938	546.272	409.454	409.705	409.956
EPFRDYVDRFYK	1	0.958417	0.494041	1634.8	1635.8	1636.8	817.902	818.403	818.905	545.604	545.938	546.272	409.454	409.705	409.956
PFRDYVDRFYKT	1	0.945708	0.481533	1606.8	1607.8	1608.81	803.904	804.406	804.908	536.272	536.606	536.941	402.456	402.707	402.957
FRDYVDRFYKTL	1	0.957777	0.492328	1622.83	1623.84	1624.84	811.92	812.422	812.923	541.616	541.95	542.285	406.464	406.714	406.965
RDYVDRFYKTLR	1	0.936695	0.471695	1631.87	1632.87	1633.87	816.436	816.938	817.44	544.627	544.961	545.296	408.722	408.973	409.223
DYVDRFYKTLRA	1	0.889855	0.430427	1546.8	1547.8	1548.81	773.904	774.406	774.908	516.272	516.606	516.941	387.456	387.707	387.957
YVDRFYKTLRAE	1	0.902172	0.440474	1560.82	1561.82	1562.82	780.912	781.414	781.915	520.944	521.278	521.613	390.96	391.211	391.461
VDRFYKTLRAEQ	1	0.860153	0.404518	1525.81	1526.82	1527.82	763.41	763.911	764.413	509.276	509.61	509.944	382.208	382.459	382.71
DRFYKTLRAEQA	1	0.838091	0.384712	1497.78	1498.78	1499.79	749.394	749.896	750.397	499.932	500.266	500.601	375.201	375.452	375.702
RFYKTLRAEQAS	1	0.826361	0.372723	1469.79	1470.79	1471.79	735.397	735.898	736.4	490.6	490.935	491.269	368.202	368.453	368.704
FYKTLRAEQASQ	1	0.806877	0.359759	1441.74	1442.75	1443.75	721.375	721.877	722.379	481.253	481.587	481.922	361.191	361.442	361.693
YKTLRAEQASQE	1	0.763224	0.329299	1423.72	1424.72	1425.72	712.362	712.864	713.366	475.244	475.578	475.913	356.685	356.936	357.187
KTLRAEQASQEV	1	0.717493	0.29411	1359.72	1360.73	1361.73	680.365	680.867	681.368	453.912	454.247	454.581	340.686	340.937	341.188
TLRAEQASQEVK	1	0.717493	0.29411	1359.72	1360.73	1361.73	680.365	680.867	681.368	453.912	454.247	454.581	340.686	340.937	341.188
LRAEQASQEVKN	1	0.721042	0.296631	1372.72	1373.72	1374.72	686.863	687.364	687.866	458.244	458.579	458.913	343.935	344.186	344.437
RAEQASQEVKNW	1	0.781037	0.341019	1445.71	1446.72	1447.72	723.36	723.862	724.364	482.576	482.91	483.245	362.184	362.435	362.685
AEQASQEVKNWM	1	0.766294	0.375074	1420.65	1421.66	1422.66	710.83	711.332	711.833	474.222	474.557	474.891	355.919	356.169	356.42
AEQASQEVKNWM+O1	1	0.766674	0.37737	1436.65	1437.65	1438.65	718.827	719.329	719.831	479.554	479.888	480.223	359.917	360.168	360.419
EQASQEVKNWMT	1	0.778216	0.385947	1450.66	1451.67	1452.67	725.835	726.337	726.839	484.226	484.56	484.895	363.421	363.672	363.923
EQASQEVKNWMT+O1	1	0.778596	0.388248	1466.66	1467.66	1468.66	733.833	734.334	734.836	489.558	489.892	490.226	367.42	367.671	367.922
QASQEVKNWMTE	1	0.778216	0.385947	1450.66	1451.67	1452.67	725.835	726.337	726.839	484.226	484.56	484.895	363.421	363.672	363.923
QASQEVKNWMTE+O1	1	0.778596	0.388248	1466.66	1467.66	1468.66	733.833	734.334	734.836	489.558	489.892	490.226	367.42	367.671	367.922
ASQEVKNWMTET	1	0.762421	0.374858	1423.65	1424.66	1425.66	712.33	712.831	713.333	475.222	475.557	475.891	356.669	356.919	357.17
ASQEVKNWMTET+O1	1	0.762801	0.377153	1439.65	1440.65	1441.65	720.327	720.829	721.331	480.554	480.888	481.223	360.667	360.918	361.169
SQEVKNWMTETL	1	0.797038	0.401225	1465.7	1466.7	1467.71	733.353	733.855	734.357	489.238	489.572	489.907	367.18	367.431	367.682
SQEVKNWMTETL+O1	1	0.797418	0.403533	1481.69	1482.7	1483.7	741.351	741.852	742.354	494.57	494.904	495.238	371.179	371.43	371.681
QEVKNWMTETLL	1	0.832102	0.427049	1491.75	1492.75	1493.76	746.379	746.881	747.383	497.922	498.256	498.591	373.693	373.944	374.195
QEVKNWMTETLL+O1	1	0.832482	0.42937	1507.75	1508.75	1509.75	754.377	754.878	755.38	503.254	503.588	503.922	377.692	377.943	378.194
EVKNWMTETLLV	1	0.827301	0.421665	1462.76	1463.76	1464.77	731.884	732.386	732.888	488.259	488.593	488.927	366.446	366.697	366.947
EVKNWMTETLLV+O1	1	0.827681	0.423984	1478.76	1479.76	1480.76	739.882	740.383	740.885	493.59	493.925	494.259	370.444	370.695	370.946
VKNWMTETLLVQ	1	0.831892	0.422606	1461.78	1462.78	1463.78	731.392	731.894	732.395	487.931	488.265	488.599	366.2	366.451	366.701
VKNWMTETLLVQ+O1	1	0.832272	0.424927	1477.77	1478.78	1479.78	739.39	739.891	740.393	493.262	493.597	493.931	370.198	370.449	370.7
KNWMTETLLVQN	1	0.823663	0.417768	1476.75	1477.75	1478.76	738.879	739.381	739.883	492.922	493.256	493.591	369.943	370.194	370.445
KNWMTETLLVQN+O1	1	0.824043	0.420086	1492.75	1493.75	1494.75	746.877	747.379	747.88	498.254	498.588	498.923	373.942	374.193	374.444
NWMTETLLVQNA	1	0.783927	0.387172	1419.69	1420.7	1421.7	710.35	710.852	711.354	473.903	474.237	474.572	355.679	355.93	356.181
NWMTETLLVQNA+O1	1	0.784307	0.389475	1435.69	1436.69	1437.7	718.348	718.85	719.351	479.234	479.569	479.903	359.678	359.928	360.179
WMTETLLVQNAN	1	0.783927	0.387172	1419.69	1420.7	1421.7	710.35	710.852	711.354	473.903	474.237	474.572	355.679	355.93	356.181
WMTETLLVQNAN+O1	1	0.784307	0.389475	1435.69	1436.69	1437.7	718.348	718.85	719.351	479.234	479.569	479.903	359.678	359.928	360.179
MTETLLVQNANP	1	0.713715	0.334254	1330.67	1331.67	1332.67	665.837	666.339	666.841	444.227	444.562	444.896	333.422	333.673	333.924
MTETLLVQNANP+O1	1	0.714095	0.33653	1346.66	1347.67	1348.67	673.835	674.336	674.838	449.559	449.893	450.228	337.421	337.672	337.923
TETLLVQNANPD	1	0.694716	0.28012	1314.65	1315.66	1316.66	657.83	658.332	658.834	438.889	439.224	439.558	329.419	329.67	329.921
ETLLVQNANPDC	1	0.690783	0.320581	1316.62	1317.62	1318.62	658.811	659.313	659.815	439.543	439.878	440.212	329.909	330.16	330.411
TLLVQNANPDCK	1	0.704978	0.326699	1315.67	1316.67	1317.67	658.337	658.839	659.341	439.227	439.562	439.896	329.672	329.923	330.174
LLVQNANPDCKT	1	0.704978	0.326699	1315.67	1316.67	1317.67	658.337	658.839	659.341	439.227	439.562	439.896	329.672	329.923	330.174
LVQNANPDCKTI	1	0.704978	0.326699	1315.67	1316.67	1317.67	658.337	658.839	659.341	439.227	439.562	439.896	329.672	329.923	330.174
VQNANPDCKTIL	1	0.704978	0.326699	1315.67	1316.67	1317.67	658.337	658.839	659.341	439.227	439.562	439.896	329.672	329.923	330.174
QNANPDCKTILK	1	0.720161	0.33721	1344.69	1345.7	1346.7	672.851	673.352	673.854	448.903	449.237	449.572	336.929	337.18	337.431
NANPDCKTILKA	1	0.694001	0.316908	1287.67	1288.68	1289.68	644.34	644.842	645.343	429.896	430.23	430.565	322.674	322.924	323.175
ANPDCKTILKAL	1	0.71328	0.328064	1286.71	1287.72	1288.72	643.86	644.362	644.864	429.576	429.911	430.245	322.434	322.685	322.936
NPDCKTILKALG	1	0.701212	0.319842	1272.7	1273.7	1274.7	636.853	637.354	637.856	424.904	425.239	425.573	318.93	319.181	319.432
PDCKTILKALGP	1	0.708479	0.322975	1255.71	1256.71	1257.71	628.358	628.859	629.361	419.241	419.575	419.91	314.682	314.933	315.184
DCKTILKALGPA	1	0.685329	0.306965	1229.69	1230.7	1231.7	615.35	615.851	616.353	410.569	410.903	411.238	308.179	308.429	308.68
CKTILKALGPAA	1	0.674445	0.294799	1185.7	1186.71	1187.71	593.355	593.857	594.358	395.906	396.24	396.575	297.181	297.432	297.683
KTILKALGPAAT	1	0.677163	0.254289	1183.74	1184.74	1185.75	592.374	592.876	593.377	395.252	395.586	395.921	296.691	296.942	297.192
TILKALGPAATL	1	0.67388	0.251643	1168.73	1169.73	1170.74	584.869	585.37	585.872	390.248	390.583	390.917	292.938	293.189	293.44
ILKALGPAATLE	1	0.684917	0.261564	1196.72	1197.73	1198.73	598.866	599.368	599.869	399.58	399.914	400.249	299.937	300.188	300.438
LKALGPAATLEE	1	0.674713	0.257952	1212.68	1213.69	1214.69	606.845	607.347	607.849	404.899	405.234	405.568	303.926	304.177	304.428
KALGPAATLEEM	1	0.671448	0.301375	1230.64	1231.64	1232.65	615.824	616.325	616.827	410.885	411.219	411.554	308.415	308.666	308.917
KALGPAATLEEM+O1	1	0.671828	0.303635	1246.63	1247.64	1248.64	623.821	624.323	624.824	416.216	416.551	416.885	312.414	312.665	312.916
ALGPAATLEEMM	1	0.664086	0.341288	1233.59	1234.59	1235.59	617.296	617.798	618.3	411.867	412.201	412.536	309.152	309.403	309.653
ALGPAATLEEMM+O1	1	0.664466	0.343545	1249.58	1250.58	1251.59	625.294	625.795	626.297	417.198	417.533	417.867	313.151	313.401	313.652
ALGPAATLEEMM+O2	1	0.664846	0.345802	1265.58	1266.58	1267.58	633.291	633.793	634.295	422.53	422.864	423.199	317.149	317.4	317.651
LGPAATLEEMMT	1	0.675965	0.351625	1263.6	1264.6	1265.6	632.302	632.803	633.305	421.87	422.205	422.539	316.654	316.905	317.156
LGPAATLEEMMT+O1	1	0.676345	0.353887	1279.59	1280.59	1281.6	640.299	640.801	641.302	427.202	427.536	427.871	320.653	320.904	321.155
LGPAATLEEMMT+O2	1	0.676725	0.356149	1295.59	1296.59	1297.59	648.297	648.798	649.3	432.533	432.868	433.202	324.652	324.903	325.154
GPAATLEEMMTA	1	0.641096	0.328975	1221.55	1222.55	1223.56	611.278	611.78	612.281	407.855	408.189	408.523	306.143	306.394	306.644
GPAATLEEMMTA+O1	1	0.641476	0.331223	1237.54	1238.55	1239.55	619.276	619.777	620.279	413.186	413.521	413.855	310.141	310.392	310.643
GPAATLEEMMTA+O2	1	0.641856	0.333472	1253.54	1254.54	1255.55	627.273	627.775	628.276	418.518	418.852	419.187	314.14	314.391	314.642
PAATLEEMMTAC	1	0.659995	0.386312	1267.54	1268.54	1269.54	634.272	634.774	635.275	423.184	423.518	423.853	317.64	317.89	318.141
PAATLEEMMTAC+O1	1	0.660375	0.388568	1283.53	1284.53	1285.54	642.269	642.771	643.273	428.515	428.85	429.184	321.638	321.889	322.14
PAATLEEMMTAC+O2	1	0.660755	0.390824	1299.53	1300.53	1301.53	650.267	650.769	651.27	433.847	434.181	434.516	325.637	325.888	326.139
AATLEEMMTACQ	1	0.665011	0.390944	1298.54	1299.55	1300.55	649.775	650.277	650.778	433.519	433.853	434.188	325.391	325.642	325.893
AATLEEMMTACQ+O1	1	0.665391	0.393202	1314.54	1315.54	1316.54	657.772	658.274	658.776	438.851	439.185	439.52	329.39	329.641	329.891
AATLEEMMTACQ+O2	1	0.665771	0.39546	1330.53	1331.54	1332.54	665.77	666.271	666.773	444.182	444.517	444.851	333.389	333.639	333.89
ATLEEMMTACQG	1	0.652746	0.383606	1284.53	1285.53	1286.53	642.767	643.269	643.77	428.847	429.182	429.516	321.887	322.138	322.389
ATLEEMMTACQG+O1	1	0.653126	0.385859	1300.52	1301.53	1302.53	650.765	651.266	651.768	434.179	434.513	434.848	325.886	326.137	326.388
ATLEEMMTACQG+O2	1	0.653506	0.388112	1316.52	1317.52	1318.52	658.762	659.264	659.765	439.51	439.845	440.179	329.885	330.135	330.386
TLEEMMTACQGV	1	0.67715	0.399495	1312.56	1313.56	1314.56	656.783	657.284	657.786	438.191	438.525	438.86	328.895	329.146	329.397
TLEEMMTACQGV+O1	1	0.67753	0.401757	1328.55	1329.56	1330.56	664.78	665.282	665.784	443.523	443.857	444.191	332.894	333.145	333.395
TLEEMMTACQGV+O2	1	0.67791	0.404019	1344.55	1345.55	1346.55	672.778	673.279	673.781	448.854	449.189	449.523	336.892	337.143	337.394
LEEMMTACQGVG	1	0.652838	0.381558	1268.53	1269.54	1270.54	634.77	635.271	635.773	423.516	423.85	424.184	317.888	318.139	318.39
LEEMMTACQGVG+O1	1	0.653218	0.383811	1284.53	1285.53	1286.53	642.767	643.269	643.77	428.847	429.182	429.516	321.887	322.138	322.389
LEEMMTACQGVG+O2	1	0.653598	0.386064	1300.52	1301.53	1302.53	650.765	651.266	651.768	434.179	434.513	434.848	325.886	326.137	326.388
EEMMTACQGVGG	1	0.607201	0.352916	1212.47	1213.47	1214.48	606.738	607.24	607.742	404.828	405.162	405.497	303.873	304.124	304.374
EEMMTACQGVGG+O1	1	0.607581	0.355152	1228.46	1229.47	1230.47	614.736	615.237	615.739	410.16	410.494	410.829	307.872	308.122	308.373
EEMMTACQGVGG+O2	1	0.607961	0.357388	1244.46	1245.46	1246.47	622.733	623.235	623.737	415.491	415.826	416.16	311.87	312.121	312.372
EMMTACQGVGGP	1	0.606262	0.348088	1180.48	1181.48	1182.49	590.743	591.245	591.747	394.165	394.499	394.834	295.875	296.126	296.377
EMMTACQGVGGP+O1	1	0.606642	0.350323	1196.47	1197.48	1198.48	598.741	599.243	599.744	399.496	399.831	400.165	299.874	300.125	300.376
EMMTACQGVGGP+O2	1	0.607022	0.352558	1212.47	1213.47	1214.48	606.738	607.24	607.742	404.828	405.162	405.497	303.873	304.124	304.374
MMTACQGVGGPG	1	0.570923	0.32348	1108.46	1109.46	1110.47	554.733	555.235	555.736	370.158	370.492	370.827	277.87	278.121	278.372
MMTACQGVGGPG+O1	1	0.571303	0.325702	1124.45	1125.46	1126.46	562.73	563.232	563.734	375.489	375.824	376.158	281.869	282.12	282.37
MMTACQGVGGPG+O2	1	0.571683	0.327924	1140.45	1141.45	1142.45	570.728	571.229	571.731	380.821	381.155	381.49	285.868	286.118	286.369
MTACQGVGGPGH	1	0.581431	0.284461	1114.48	1115.48	1116.48	557.742	558.244	558.745	372.164	372.498	372.833	279.375	279.626	279.876
MTACQGVGGPGH+O1	1	0.581811	0.286687	1130.47	1131.48	1132.48	565.74	566.241	566.743	377.495	377.83	378.164	283.373	283.624	283.875
TACQGVGGPGHK	1	0.589163	0.243449	1111.53	1112.53	1113.54	556.269	556.771	557.273	371.182	371.516	371.851	278.638	278.889	279.14
ACQGVGGPGHKA	1	0.57682	0.234706	1081.52	1082.52	1083.53	541.264	541.766	542.267	361.178	361.513	361.847	271.136	271.386	271.637
CQGVGGPGHKAR	1	0.622935	0.262247	1166.58	1167.59	1168.59	583.796	584.298	584.799	389.533	389.868	390.202	292.402	292.652	292.903
QGVGGPGHKARV	1	0.637891	0.22636	1162.64	1163.65	1164.65	581.826	582.327	582.829	388.22	388.554	388.888	291.416	291.667	291.918
GVGGPGHKARVL	1	0.645237	0.229084	1147.67	1148.67	1149.68	574.338	574.84	575.342	383.228	383.562	383.897	287.673	287.924	288.174
PIVQNIQGQMVHQ	1	0.823169	0.416227	1491.77	1492.78	1493.78	746.39	746.892	747.394	497.929	498.264	498.598	373.699	373.95	374.201
PIVQNIQGQMVHQ+O1	1	0.823549	0.418545	1507.77	1508.77	1509.78	754.388	754.89	755.391	503.261	503.595	503.93	377.698	377.948	378.199
IVQNIQGQMVHQA	1	0.800256	0.398005	1465.76	1466.76	1467.76	733.383	733.884	734.386	489.258	489.592	489.926	367.195	367.446	367.697
IVQNIQGQMVHQA+O1	1	0.800636	0.400314	1481.75	1482.76	1483.76	741.38	741.882	742.383	494.589	494.924	495.258	371.194	371.445	371.695
VQNIQGQMVHQAI	1	0.800256	0.398005	1465.76	1466.76	1467.76	733.383	733.884	734.386	489.258	489.592	489.926	367.195	367.446	367.697
VQNIQGQMVHQAI+O1	1	0.800636	0.400314	1481.75	1482.76	1483.76	741.38	741.882	742.383	494.589	494.924	495.258	371.194	371.445	371.695
QNIQGQMVHQAIS	1	0.777295	0.380925	1453.72	1454.72	1455.73	727.364	727.866	728.368	485.245	485.58	485.914	364.186	364.437	364.688
QNIQGQMVHQAIS+O1	1	0.777675	0.383225	1469.72	1470.72	1471.72	735.362	735.864	736.365	490.577	490.911	491.246	368.185	368.435	368.686
NIQGQMVHQAISP	1	0.77403	0.376621	1422.72	1423.72	1424.72	711.862	712.363	712.865	474.91	475.245	475.579	356.434	356.685	356.936
NIQGQMVHQAISP+O1	1	0.77441	0.37892	1438.71	1439.71	1440.72	719.859	720.361	720.862	480.242	480.576	480.911	360.433	360.684	360.935
IQGQMVHQAISPR	1	0.803617	0.397877	1464.77	1465.78	1466.78	732.891	733.392	733.894	488.93	489.264	489.598	366.949	367.2	367.451
IQGQMVHQAISPR+O1	1	0.803997	0.400187	1480.77	1481.77	1482.78	740.888	741.39	741.891	494.261	494.596	494.93	370.948	371.199	371.449
QGQMVHQAISPRT	1	0.780988	0.3825	1452.74	1453.74	1454.74	726.872	727.374	727.876	484.917	485.252	485.586	363.94	364.191	364.442
QGQMVHQAISPRT+O1	1	0.781368	0.384802	1468.73	1469.74	1470.74	734.87	735.372	735.873	490.249	490.583	490.918	367.939	368.189	368.44
GQMVHQAISPRTL	1	0.788142	0.385881	1437.76	1438.77	1439.77	719.385	719.887	720.389	479.926	480.26	480.595	360.196	360.447	360.698
GQMVHQAISPRTL+O1	1	0.788522	0.388185	1453.76	1454.76	1455.76	727.383	727.884	728.386	485.258	485.592	485.926	364.195	364.446	364.697
QMVHQAISPRTLN	1	0.816208	0.410133	1494.78	1495.79	1496.79	747.896	748.398	748.899	498.933	499.267	499.602	374.452	374.702	374.953
QMVHQAISPRTLN+O1	1	0.816588	0.412448	1510.78	1511.78	1512.79	755.893	756.395	756.897	504.265	504.599	504.934	378.45	378.701	378.952
MVHQAISPRTLNA	1	0.788142	0.385881	1437.76	1438.77	1439.77	719.385	719.887	720.389	479.926	480.26	480.595	360.196	360.447	360.698
MVHQAISPRTLNA+O1	1	0.788522	0.388185	1453.76	1454.76	1455.76	727.383	727.884	728.386	485.258	485.592	485.926	364.195	364.446	364.697
VHQAISPRTLNAW	1	0.852268	0.39285	1492.8	1493.81	1494.81	746.905	747.406	747.908	498.272	498.607	498.941	373.956	374.207	374.458
HQAISPRTLNAWV	1	0.852268	0.39285	1492.8	1493.81	1494.81	746.905	747.406	747.908	498.272	498.607	498.941	373.956	374.207	374.458
QAISPRTLNAWVK	1	0.848165	0.390013	1483.84	1484.84	1485.84	742.423	742.924	743.426	495.284	495.619	495.953	371.715	371.966	372.217
AISPRTLNAWVKV	1	0.844621	0.384592	1454.85	1455.85	1456.85	727.928	728.429	728.931	485.621	485.955	486.29	364.467	364.718	364.969
ISPRTLNAWVKVV	1	0.868523	0.404511	1482.88	1483.88	1484.89	741.943	742.445	742.947	494.965	495.299	495.633	371.475	371.726	371.977
SPRTLNAWVKVVE	1	0.856178	0.399383	1498.84	1499.84	1500.84	749.922	750.424	750.926	500.284	500.619	500.953	375.465	375.716	375.967
PRTLNAWVKVVEE	1	0.879364	0.421027	1540.85	1541.85	1542.85	770.928	771.429	771.931	514.288	514.622	514.956	385.968	386.218	386.469
RTLNAWVKVVEEK	1	0.896059	0.435474	1571.89	1572.89	1573.9	786.449	786.951	787.452	524.635	524.969	525.304	393.728	393.979	394.23
TLNAWVKVVEEKA	1	0.849548	0.395544	1486.83	1487.83	1488.83	743.917	744.419	744.92	496.28	496.615	496.949	372.462	372.713	372.964
LNAWVKVVEEKAF	1	0.90526	0.442301	1532.85	1533.85	1534.85	766.927	767.429	767.931	511.621	511.955	512.289	383.967	384.218	384.469
NAWVKVVEEKAFS	1	0.871611	0.413595	1506.8	1507.8	1508.8	753.901	754.403	754.905	502.937	503.271	503.605	377.454	377.705	377.956
AWVKVVEEKAFSP	1	0.878762	0.417856	1489.8	1490.81	1491.81	745.406	745.908	746.409	497.273	497.608	497.942	373.207	373.458	373.708
WVKVVEEKAFSPE	1	0.90276	0.443154	1547.81	1548.81	1549.82	774.409	774.911	775.412	516.608	516.943	517.277	387.708	387.959	388.21
VKVVEEKAFSPEV	1	0.832172	0.381806	1460.8	1461.8	1462.81	730.903	731.405	731.907	487.605	487.939	488.274	365.955	366.206	366.457
KVVEEKAFSPEVI	1	0.84233	0.391025	1474.82	1475.82	1476.82	737.911	738.413	738.915	492.277	492.611	492.945	369.459	369.71	369.961
VVEEKAFSPEVIP	1	0.827818	0.377922	1443.77	1444.78	1445.78	722.39	722.892	723.393	481.929	482.264	482.598	361.699	361.95	362.2
VEEKAFSPEVIPM	1	0.835218	0.430189	1475.75	1476.75	1477.75	738.376	738.878	739.38	492.587	492.921	493.255	369.692	369.943	370.193
VEEKAFSPEVIPM+O1	1	0.835598	0.432511	1491.74	1492.74	1493.75	746.374	746.875	747.377	497.918	498.253	498.587	373.69	373.941	374.192
EEKAFSPEVIPMF	1	0.880919	0.468461	1523.75	1524.75	1525.75	762.376	762.878	763.38	508.587	508.921	509.255	381.692	381.943	382.193
[truncated: 6,191 more rows]
